# Supplementary material for: Prediction of Temperature and Loading History Dependent Lumbar Spine Biomechanics Under Cyclic Loading Using Recurrent Neural Networks
Source: Ann Biomed Eng. 2023 Jan 28;51(6):1244–55. doi: 10.1007/s10439-022-03128-3 (PMC10172265; doi:10.1007/s10439-022-03128-3)
Supplement: Supplementary file 1 — Supplementary file1 (CSV 1769 kb). [file 10439_2022_3128_MOESM1_ESM.csv]

inp z	inp t*tau_Kendall	inp a	inp b	inp a11	inp a21	inp m11	inp m21	inp a12	inp a22	inp m12	inp m22	a	b	a11	a21	m11	m21	a12	a22	m12	m22
1	0.3469	-2.77029582843772	4.79830971039997	4.83678396311642	0.557194363818983	0.444591823550405	1.31510770067983	0.394938497936173	2.1280073847066	-0.882224304135621	0.0856795736623758	-2.8474917105514	4.86178408148982	4.14709682861865	0.567135972170049	0.428599411584687	1.25518600424816	0.390400580750064	2.1879243847679	-0.764735894670077	0.0724953904404735
2	0.3469	-2.77029582843772	4.79830971039997	4.83678396311642	0.557194363818983	0.444591823550405	1.31510770067983	0.394938497936173	2.1280073847066	-0.882224304135621	0.0856795736623758	-2.88784764767612	4.90145088824789	6.03637920453707	0.575489739925983	0.345606915974591	1.14452976065308	0.400906510952751	2.23064394439683	-0.837572617079847	0.0772517917894831
3	0.3469	-2.77029582843772	4.79830971039997	4.83678396311642	0.557194363818983	0.444591823550405	1.31510770067983	0.394938497936173	2.1280073847066	-0.882224304135621	0.0856795736623758	-2.89604272831523	4.95667117744562	4.75819192137268	0.584863220112593	0.42752014840896	1.14286433001708	0.40119399638918	2.33414707141481	-0.683345567242002	0.0566216988070981
4	0.3469	-2.77029582843772	4.79830971039997	4.83678396311642	0.557194363818983	0.444591823550405	1.31510770067983	0.394938497936173	2.1280073847066	-0.882224304135621	0.0856795736623758	-2.93411198386269	4.98693969913533	5.28579664715747	0.583050763654538	0.397046921928289	1.10541922708596	0.40059384418131	2.35683562822362	-0.684218627442771	0.057445217360638
5	0.3469	-2.77029582843772	4.79830971039997	4.83678396311642	0.557194363818983	0.444591823550405	1.31510770067983	0.394938497936173	2.1280073847066	-0.882224304135621	0.0856795736623758	-2.94862541772542	5.01640154538406	5.33361368868186	0.589656248367431	0.383790698507314	1.11195922198974	0.404988388010132	2.37876906740445	-0.680510952683987	0.064425621003969
6	0.3469	-2.77029582843772	4.79830971039997	4.83678396311642	0.557194363818983	0.444591823550405	1.31510770067983	0.394938497936173	2.1280073847066	-0.882224304135621	0.0856795736623758	-2.99182365992655	5.03172182522736	5.38275820011097	0.585942221206148	0.372045066554786	1.07742283245524	0.404863070977487	2.38950815054794	-0.703340219884489	0.0685743603677705
7	0.3469	-2.77029582843772	4.79830971039997	4.83678396311642	0.557194363818983	0.444591823550405	1.31510770067983	0.394938497936173	2.1280073847066	-0.882224304135621	0.0856795736623758	-3.00093619590047	5.04111642923222	4.89780984554783	0.596082361268517	0.386913439836629	1.1082386140265	0.411352984420033	2.41239692616285	-0.663266732709038	0.0610649462549014
8	0.3469	-2.77029582843772	4.79830971039997	4.83678396311642	0.557194363818983	0.444591823550405	1.31510770067983	0.394938497936173	2.1280073847066	-0.882224304135621	0.0856795736623758	-3.01623385433908	5.06696511166483	6.05426209941005	0.59347382699559	0.376277571119676	1.02997436569282	0.411330698364176	2.42615323815891	-0.663329855609006	0.060865415090744
9	0.3469	-2.77029582843772	4.79830971039997	4.83678396311642	0.557194363818983	0.444591823550405	1.31510770067983	0.394938497936173	2.1280073847066	-0.882224304135621	0.0856795736623758	-3.02070216532722	5.10481969349303	5.79812768027445	0.596204258903378	0.379189865644938	1.05775156315775	0.412631355315798	2.43845608547073	-0.66792227571728	0.068027395413384
10	0.3469	-2.77029582843772	4.79830971039997	4.83678396311642	0.557194363818983	0.444591823550405	1.31510770067983	0.394938497936173	2.1280073847066	-0.882224304135621	0.0856795736623758	-3.02323776637012	5.13122090153176	5.88995873259395	0.602157092665355	0.354194573543285	1.05771805784792	0.410641363735681	2.4564191281567	-0.633173307723876	0.0609849363752014
11	0.3469	-2.77029582843772	4.79830971039997	4.83678396311642	0.557194363818983	0.444591823550405	1.31510770067983	0.394938497936173	2.1280073847066	-0.882224304135621	0.0856795736623758	-3.02370126309969	5.159304278541	5.556677711176	0.601851977899516	0.371643266431071	1.0561529093919	0.40870947845219	2.47525993800133	-0.624506711866993	0.0582382433920872
12	0.3469	-2.77029582843772	4.79830971039997	4.83678396311642	0.557194363818983	0.444591823550405	1.31510770067983	0.394938497936173	2.1280073847066	-0.882224304135621	0.0856795736623758	-3.06270059899978	5.15196436974113	5.63917256223922	0.59995932732594	0.362618760748541	1.04110884187512	0.413440162919171	2.46536582119646	-0.622540873687726	0.0602075014770985
13	0.3469	-2.77029582843772	4.79830971039997	4.83678396311642	0.557194363818983	0.444591823550405	1.31510770067983	0.394938497936173	2.1280073847066	-0.882224304135621	0.0856795736623758	-3.06380890527757	5.17252701835359	5.77421520176314	0.605940287167672	0.371238171496051	1.04156569656878	0.413724527166965	2.48956117194994	-0.606511690375072	0.053295518937815
14	0.3469	-2.77029582843772	4.79830971039997	4.83678396311642	0.557194363818983	0.444591823550405	1.31510770067983	0.394938497936173	2.1280073847066	-0.882224304135621	0.0856795736623758	-3.06698897625947	5.19499836198803	5.93796415072901	0.607099767756904	0.364965534441285	1.03481451111975	0.412807070200449	2.61274415133949	-0.618184860325108	0.0595553662903568
15	0.3469	-2.77029582843772	4.79830971039997	4.83678396311642	0.557194363818983	0.444591823550405	1.31510770067983	0.394938497936173	2.1280073847066	-0.882224304135621	0.0856795736623758	-3.0825147395873	5.2055426043188	5.9508809508923	0.605923301657645	0.353739106777792	1.04121175354724	0.413738602843959	2.62041570453332	-0.589413307420966	0.0493709190183865
16	0.3469	-2.77029582843772	4.79830971039997	4.83678396311642	0.557194363818983	0.444591823550405	1.31510770067983	0.394938497936173	2.1280073847066	-0.882224304135621	0.0856795736623758	-3.09310439673419	5.23114683665633	5.65453005379586	0.607563077969042	0.356607744001327	1.07488643260396	0.412603590321775	2.59951784971954	-0.628176086094229	0.0592007512650988
17	0.3469	-2.77029582843772	4.79830971039997	4.83678396311642	0.557194363818983	0.444591823550405	1.31510770067983	0.394938497936173	2.1280073847066	-0.882224304135621	0.0856795736623758	-3.08820992588019	5.24759752274962	5.73544150216955	0.609474359463588	0.34610703070477	1.07228118445906	0.41568187157829	2.60548091320301	-0.591128705023564	0.0578443891507526
18	0.3469	-2.77029582843772	4.79830971039997	4.83678396311642	0.557194363818983	0.444591823550405	1.31510770067983	0.394938497936173	2.1280073847066	-0.882224304135621	0.0856795736623758	-3.09015174583619	5.25618158173431	5.65039963845316	0.613079616021988	0.358853900548169	1.04605130263539	0.420329578608129	2.62793951290318	-0.646961681893636	0.065141293758527
19	0.3469	-2.77029582843772	4.79830971039997	4.83678396311642	0.557194363818983	0.444591823550405	1.31510770067983	0.394938497936173	2.1280073847066	-0.882224304135621	0.0856795736623758	-3.12370777597845	5.26309541789833	5.44078794675743	0.605912645910066	0.363089465886571	1.04192884402764	0.414316937138157	2.64633913206155	-0.557819994095031	0.0478483703108131
1	1.3876	-3.28679650186434	5.12358781869443	5.16995984530073	0.570637826139573	0.252670977800733	1.06528578025422	6.09402132237747	0.56579252035308	0.0620758402299332	-0.233679205057432	-3.37396090374181	5.15627415747328	4.94366009227555	0.577597545560625	0.273073939364077	1.03985756390565	6.34680373180065	0.565323816261715	0.051950357743235	-0.2218475416862
2	1.3876	-3.28679650186434	5.12358781869443	5.16995984530073	0.570637826139573	0.252670977800733	1.06528578025422	6.09402132237747	0.56579252035308	0.0620758402299332	-0.233679205057432	-3.43300431092316	5.1632079463	5.28489390230036	0.576616148522218	0.253843616730008	1.00510450280284	6.21006876598347	0.572151037327833	0.0407938397509123	-0.212091468129549
3	1.3876	-3.28679650186434	5.12358781869443	5.16995984530073	0.570637826139573	0.252670977800733	1.06528578025422	6.09402132237747	0.56579252035308	0.0620758402299332	-0.233679205057432	-3.55007407814514	5.11106876789843	5.17126053967535	0.570577331520607	0.253019848709702	0.996664888588508	6.21468762237311	0.567923364905997	0.0140836061452015	-0.199127887204801
4	1.3876	-3.28679650186434	5.12358781869443	5.16995984530073	0.570637826139573	0.252670977800733	1.06528578025422	6.09402132237747	0.56579252035308	0.0620758402299332	-0.233679205057432	-3.48278994763594	5.21949448735991	5.47549655696996	0.581275224858035	0.248516793021225	0.963473861312576	6.31672591501601	0.576209263403003	0.0321497141598198	-0.220799316821215
5	1.3876	-3.28679650186434	5.12358781869443	5.16995984530073	0.570637826139573	0.252670977800733	1.06528578025422	6.09402132237747	0.56579252035308	0.0620758402299332	-0.233679205057432	-3.60787624181775	5.13642117739325	5.3912621368557	0.578771441273506	0.246700047957853	0.968090106078605	6.30731331936698	0.572049392969797	0.0124194084348503	-0.216897476499021
6	1.3876	-3.28679650186434	5.12358781869443	5.16995984530073	0.570637826139573	0.252670977800733	1.06528578025422	6.09402132237747	0.56579252035308	0.0620758402299332	-0.233679205057432	-3.53075795626868	5.25025041567309	5.82250756677573	0.589892901450986	0.250485043207112	0.939321149911405	6.41196890409833	0.584601225971945	0.024577081612067	-0.211444128763569
7	1.3876	-3.28679650186434	5.12358781869443	5.16995984530073	0.570637826139573	0.252670977800733	1.06528578025422	6.09402132237747	0.56579252035308	0.0620758402299332	-0.233679205057432	-3.51841537753071	5.30216485060799	5.75396379530712	0.590244368644664	0.250163991318373	0.939618875011005	6.31135078273018	0.585768953546581	0.0291511907560197	-0.194156984977211
8	1.3876	-3.28679650186434	5.12358781869443	5.16995984530073	0.570637826139573	0.252670977800733	1.06528578025422	6.09402132237747	0.56579252035308	0.0620758402299332	-0.233679205057432	-3.537283261191	5.31102264538942	5.55409994480092	0.596781272735928	0.250156952306132	0.939910475671203	6.43031802439585	0.595346416544704	0.0323314364761201	-0.209970229102216
9	1.3876	-3.28679650186434	5.12358781869443	5.16995984530073	0.570637826139573	0.252670977800733	1.06528578025422	6.09402132237747	0.56579252035308	0.0620758402299332	-0.233679205057432	-3.58588741169771	5.30025899651467	5.51254793070254	0.590851181438989	0.253024151024532	0.945558779928952	6.32533029567161	0.582685008052324	0.0280486055121193	-0.206623241790891
10	1.3876	-3.28679650186434	5.12358781869443	5.16995984530073	0.570637826139573	0.252670977800733	1.06528578025422	6.09402132237747	0.56579252035308	0.0620758402299332	-0.233679205057432	-3.61862143516838	5.30776111817997	5.76804176713349	0.582699143148509	0.252865091335799	0.944334547214218	6.32704187600584	0.581737493676631	0.018130515972638	-0.188159057625664
11	1.3876	-3.28679650186434	5.12358781869443	5.16995984530073	0.570637826139573	0.252670977800733	1.06528578025422	6.09402132237747	0.56579252035308	0.0620758402299332	-0.233679205057432	-3.66876367109944	5.27145441539911	5.34341265687236	0.586749776913729	0.254728143225647	0.93408081136801	6.16949402396657	0.582489447769862	0.0123126869943132	-0.217447247721274
12	1.3876	-3.28679650186434	5.12358781869443	5.16995984530073	0.570637826139573	0.252670977800733	1.06528578025422	6.09402132237747	0.56579252035308	0.0620758402299332	-0.233679205057432	-3.66273589767607	5.29595475824328	5.33544572092278	0.591844820719022	0.245109496480167	0.927952441490634	6.14484549768304	0.583212493849759	0.0206098866576031	-0.234996434624243
13	1.3876	-3.28679650186434	5.12358781869443	5.16995984530073	0.570637826139573	0.252670977800733	1.06528578025422	6.09402132237747	0.56579252035308	0.0620758402299332	-0.233679205057432	-3.65296291517541	5.32554843199873	5.41275288176422	0.592470279031969	0.257309749007542	0.92385537501211	6.2780873094617	0.590685345284884	0.020353651858007	-0.211301046331916
14	1.3876	-3.28679650186434	5.12358781869443	5.16995984530073	0.570637826139573	0.252670977800733	1.06528578025422	6.09402132237747	0.56579252035308	0.0620758402299332	-0.233679205057432	-3.67082956788125	5.32931291266227	5.30960712366389	0.593111688732392	0.257677507517583	0.944480679470117	6.5704336064535	0.588430542027566	0.0176900667782852	-0.203118971702225
15	1.3876	-3.28679650186434	5.12358781869443	5.16995984530073	0.570637826139573	0.252670977800733	1.06528578025422	6.09402132237747	0.56579252035308	0.0620758402299332	-0.233679205057432	-3.7064066354202	5.32044625303497	5.80252938237296	0.5890354583445	0.240081133785825	0.907980476484889	6.40935173065889	0.584519309039962	0.0110867059382025	-0.208791504888257
16	1.3876	-3.28679650186434	5.12358781869443	5.16995984530073	0.570637826139573	0.252670977800733	1.06528578025422	6.09402132237747	0.56579252035308	0.0620758402299332	-0.233679205057432	-3.67223026174978	5.38094435035294	5.84344042542069	0.591462771097686	0.253662658604805	0.890920782049957	6.3139889220797	0.58458350650352	0.0218369023361595	-0.209956499787568
17	1.3876	-3.28679650186434	5.12358781869443	5.16995984530073	0.570637826139573	0.252670977800733	1.06528578025422	6.09402132237747	0.56579252035308	0.0620758402299332	-0.233679205057432	-3.62497437848316	5.42984547078624	5.74516491395725	0.602833358269227	0.251882997696159	0.906624129451722	6.6197694433419	0.594842835928499	0.028117643159472	-0.199393592517986
1	2.4283	-4.03728323582275	4.8419748759051	0.468351594535867	3.22352376692692	1.20296133169763	0.201291944048556	0.460780979748384	3.54680993396042	-0.429326412757216	-0.0284417439593461	-4.09836771348736	4.88678530994631	0.473620959281574	3.36592909505496	1.17118071328612	0.197494479728736	0.467445202972774	3.55234692959354	-0.372450495619425	-0.0304533092657657
2	2.4283	-4.03728323582275	4.8419748759051	0.468351594535867	3.22352376692692	1.20296133169763	0.201291944048556	0.460780979748384	3.54680993396042	-0.429326412757216	-0.0284417439593461	-4.03657501338898	5.02411289659415	0.464455161960878	3.34866735157814	1.16038427186814	0.201681099911556	0.462059536950309	3.35630514721936	-0.366083044776287	-0.0306004795179517
3	2.4283	-4.03728323582275	4.8419748759051	0.468351594535867	3.22352376692692	1.20296133169763	0.201291944048556	0.460780979748384	3.54680993396042	-0.429326412757216	-0.0284417439593461	-3.95577283426511	5.14395882565136	0.467768625218861	3.28465498178884	1.14081023107631	0.203839247603299	0.463831919310106	3.38252401830852	-0.382438736746084	-0.00785186138815971
4	2.4283	-4.03728323582275	4.8419748759051	0.468351594535867	3.22352376692692	1.20296133169763	0.201291944048556	0.460780979748384	3.54680993396042	-0.429326412757216	-0.0284417439593461	-4.11576732160249	5.0476434903161	0.476788073056732	3.43106548781309	1.15580711018844	0.189565136774071	0.474007043079567	3.59571151283896	-0.333309813305671	-0.0391248904851325
5	2.4283	-4.03728323582275	4.8419748759051	0.468351594535867	3.22352376692692	1.20296133169763	0.201291944048556	0.460780979748384	3.54680993396042	-0.429326412757216	-0.0284417439593461	-4.20891645783611	4.98913492827278	0.490248846264871	3.53944388192317	1.12252952058949	0.188732983299001	0.486987072340236	3.75255298047233	-0.302432756955146	-0.0384846871014663
6	2.4283	-4.03728323582275	4.8419748759051	0.468351594535867	3.22352376692692	1.20296133169763	0.201291944048556	0.460780979748384	3.54680993396042	-0.429326412757216	-0.0284417439593461	-4.19792630163062	5.04673993128627	0.484673461110941	3.51382290730018	1.09645819513389	0.186393824541926	0.481231548874592	3.69564921175017	-0.326310408087625	-0.0425937973114065
7	2.4283	-4.03728323582275	4.8419748759051	0.468351594535867	3.22352376692692	1.20296133169763	0.201291944048556	0.460780979748384	3.54680993396042	-0.429326412757216	-0.0284417439593461	-4.17848389706323	5.08586142556556	0.483270535239681	3.52716976090608	1.08378791964382	0.18399107024157	0.486203871630328	3.73631111927706	-0.334636685924727	-0.038529541217243
8	2.4283	-4.03728323582275	4.8419748759051	0.468351594535867	3.22352376692692	1.20296133169763	0.201291944048556	0.460780979748384	3.54680993396042	-0.429326412757216	-0.0284417439593461	-4.22677497358267	5.07526440334954	0.488387319797344	3.54084293380932	1.09039294939049	0.182223693699098	0.486801053561921	3.82756340037659	-0.330196560406447	-0.0438546875619742
9	2.4283	-4.03728323582275	4.8419748759051	0.468351594535867	3.22352376692692	1.20296133169763	0.201291944048556	0.460780979748384	3.54680993396042	-0.429326412757216	-0.0284417439593461	-4.20625955476245	5.11254918519436	0.490111931291378	3.57344661769892	1.08206105468372	0.178741897463021	0.485842982959971	3.71751359676627	-0.332038612481906	-0.0465582357694122
10	2.4283	-4.03728323582275	4.8419748759051	0.468351594535867	3.22352376692692	1.20296133169763	0.201291944048556	0.460780979748384	3.54680993396042	-0.429326412757216	-0.0284417439593461	-4.21262433732279	5.13801704471162	0.489690666156953	3.67586771395718	1.09257558259594	0.180121521126662	0.488107890362658	3.75081952166385	-0.313058598202504	-0.0479291474552248
11	2.4283	-4.03728323582275	4.8419748759051	0.468351594535867	3.22352376692692	1.20296133169763	0.201291944048556	0.460780979748384	3.54680993396042	-0.429326412757216	-0.0284417439593461	-4.27550556715871	5.09418886999762	0.496134281230873	3.80878846133084	1.05983149404122	0.174621315227358	0.49400449467364	3.79362953337944	-0.303397658268742	-0.055068855708596
12	2.4283	-4.03728323582275	4.8419748759051	0.468351594535867	3.22352376692692	1.20296133169763	0.201291944048556	0.460780979748384	3.54680993396042	-0.429326412757216	-0.0284417439593461	-4.24327225337729	5.14741266581836	0.494416155623946	3.7414224310571	1.10317759718635	0.174071959073599	0.491832582103194	3.85266750949816	-0.295385683343728	-0.0569987828785551
13	2.4283	-4.03728323582275	4.8419748759051	0.468351594535867	3.22352376692692	1.20296133169763	0.201291944048556	0.460780979748384	3.54680993396042	-0.429326412757216	-0.0284417439593461	-4.35640279683155	5.06726019639782	5.03087460646861	0.563753799553364	0.158841594148178	0.946470273130542	0.499508089802808	4.10441893241288	-0.297343390854673	-0.0568728714870228
14	2.4283	-4.03728323582275	4.8419748759051	0.468351594535867	3.22352376692692	1.20296133169763	0.201291944048556	0.460780979748384	3.54680993396042	-0.429326412757216	-0.0284417439593461	-4.37450525083303	5.05901869846646	0.5076419658418	3.89274583513277	1.05454272523469	0.172494172254831	0.505153316302516	3.98570958230244	-0.290263630386489	-0.0594804738407266
15	2.4283	-4.03728323582275	4.8419748759051	0.468351594535867	3.22352376692692	1.20296133169763	0.201291944048556	0.460780979748384	3.54680993396042	-0.429326412757216	-0.0284417439593461	-4.38165002485452	5.07395708014461	5.03820605138511	0.565972644148259	0.161912477386839	0.949701923915789	0.502173004661201	3.96266281351856	-0.277659055574409	-0.0632703846630425
16	2.4283	-4.03728323582275	4.8419748759051	0.468351594535867	3.22352376692692	1.20296133169763	0.201291944048556	0.460780979748384	3.54680993396042	-0.429326412757216	-0.0284417439593461	-4.39075619509554	5.09818553899761	0.503130962422418	3.91386787521147	1.0690355774779	0.175186852114151	0.499913921550225	3.98450273272338	-0.295673720451306	-0.0570949428220185
17	2.4283	-4.03728323582275	4.8419748759051	0.468351594535867	3.22352376692692	1.20296133169763	0.201291944048556	0.460780979748384	3.54680993396042	-0.429326412757216	-0.0284417439593461	-4.39647984140511	5.09589089592946	0.505468050441111	4.01700349848969	1.06396552952091	0.174139164986529	0.504949724269973	4.15081729497771	-0.278014460629325	-0.0632349095916652
18	2.4283	-4.03728323582275	4.8419748759051	0.468351594535867	3.22352376692692	1.20296133169763	0.201291944048556	0.460780979748384	3.54680993396042	-0.429326412757216	-0.0284417439593461	-4.40711049232594	5.11569427819141	5.21183543026107	0.564701367627777	0.163714378485485	0.943156205594165	0.501977315506048	4.07936462271392	-0.295921228783625	-0.0624569916589804
1	3.469	-4.24989791790424	5.09695195864241	0.483770514715785	3.35975599187016	1.18620173076375	0.190984749881526	5.36767204654592	0.551557815427684	-0.0503715892453636	-0.30444005473274	-4.27479141298356	5.1883797989391	0.484361144581118	3.68036916121169	1.12665639898939	0.186424520935419	5.52217479331387	0.560357935539575	-0.0447933089677351	-0.315483656359976
2	3.469	-4.24989791790424	5.09695195864241	0.483770514715785	3.35975599187016	1.18620173076375	0.190984749881526	5.36767204654592	0.551557815427684	-0.0503715892453636	-0.30444005473274	-4.35135720494232	5.20278891695401	0.496792536059272	3.6254734700633	1.19430872955224	0.18325081881475	5.42931092329791	0.556481693713001	-0.0637770822942228	-0.287304622486714
3	3.469	-4.24989791790424	5.09695195864241	0.483770514715785	3.35975599187016	1.18620173076375	0.190984749881526	5.36767204654592	0.551557815427684	-0.0503715892453636	-0.30444005473274	-4.41342887224972	5.19364554299181	0.501682019544536	3.69356079227753	1.1613900339451	0.18643040522689	5.38277052503579	0.56301869944563	-0.0499942077481838	-0.337748433763728
4	3.469	-4.24989791790424	5.09695195864241	0.483770514715785	3.35975599187016	1.18620173076375	0.190984749881526	5.36767204654592	0.551557815427684	-0.0503715892453636	-0.30444005473274	-4.47780852147118	5.22704425599699	0.500515621192749	3.79710750462665	1.09569611117691	0.175672043410743	5.30820164413712	0.551225659535607	-0.0657185525366554	-0.373539246342331
5	3.469	-4.24989791790424	5.09695195864241	0.483770514715785	3.35975599187016	1.18620173076375	0.190984749881526	5.36767204654592	0.551557815427684	-0.0503715892453636	-0.30444005473274	-4.53210471210592	5.20936957623835	0.51051139805431	3.86786135328239	1.07941236282718	0.177071328984409	5.29060790718347	0.555473778466967	-0.0670143409360718	-0.364905831055388
6	3.469	-4.24989791790424	5.09695195864241	0.483770514715785	3.35975599187016	1.18620173076375	0.190984749881526	5.36767204654592	0.551557815427684	-0.0503715892453636	-0.30444005473274	-4.56346966296462	5.21291970729849	0.514207611679419	3.90714206780335	1.0703452147073	0.172522490102466	5.33128157258562	0.555408324078602	-0.0677348751481384	-0.370028571957617
7	3.469	-4.24989791790424	5.09695195864241	0.483770514715785	3.35975599187016	1.18620173076375	0.190984749881526	5.36767204654592	0.551557815427684	-0.0503715892453636	-0.30444005473274	-4.56204052766833	5.25374841103417	0.512011413346956	3.9192261895235	1.05687749459968	0.173657998951511	5.48621146878391	0.558222974644049	-0.0646962212731939	-0.385263961475797
8	3.469	-4.24989791790424	5.09695195864241	0.483770514715785	3.35975599187016	1.18620173076375	0.190984749881526	5.36767204654592	0.551557815427684	-0.0503715892453636	-0.30444005473274	-4.54037427334895	5.29782864785013	0.520749703391353	3.91322138782497	1.12328934905528	0.166865623950835	5.73940960176658	0.565326724226696	-0.0652201103152545	-0.305352474820694
9	3.469	-4.24989791790424	5.09695195864241	0.483770514715785	3.35975599187016	1.18620173076375	0.190984749881526	5.36767204654592	0.551557815427684	-0.0503715892453636	-0.30444005473274	-4.59129834578354	5.29237197349284	0.519567666008327	3.99382920474774	1.06727352232697	0.175623037293834	5.63865753953264	0.562373823890853	-0.0602732269215555	-0.357555969256177
10	3.469	-4.24989791790424	5.09695195864241	0.483770514715785	3.35975599187016	1.18620173076375	0.190984749881526	5.36767204654592	0.551557815427684	-0.0503715892453636	-0.30444005473274	-4.59262384237852	5.3486757397318	0.516184352735915	4.0309865842268	1.07430391836808	0.17295004165375	5.61902915204076	0.564992554716375	-0.0654873552217867	-0.359199612341041
11	3.469	-4.24989791790424	5.09695195864241	0.483770514715785	3.35975599187016	1.18620173076375	0.190984749881526	5.36767204654592	0.551557815427684	-0.0503715892453636	-0.30444005473274	-4.50970165270169	5.46284250554513	0.506214845379524	4.00620479282464	1.06364448821261	0.182834782914587	5.5735527264342	0.572986426135235	-0.0509777260809466	-0.368666063582392
12	3.469	-4.24989791790424	5.09695195864241	0.483770514715785	3.35975599187016	1.18620173076375	0.190984749881526	5.36767204654592	0.551557815427684	-0.0503715892453636	-0.30444005473274	-4.45455521865794	5.53017789876076	0.505004235075366	3.91900384914128	1.07238958349834	0.191447905762532	5.80241526041165	0.582373536825254	-0.0530608039739505	-0.345041856376177
13	3.469	-4.24989791790424	5.09695195864241	0.483770514715785	3.35975599187016	1.18620173076375	0.190984749881526	5.36767204654592	0.551557815427684	-0.0503715892453636	-0.30444005473274	-4.6643256788881	5.35847543411265	0.522043672462715	4.06284742741035	1.05321832534488	0.170173602576584	5.51905964283491	0.561124930885803	-0.058396801149419	-0.365965283950011
14	3.469	-4.24989791790424	5.09695195864241	0.483770514715785	3.35975599187016	1.18620173076375	0.190984749881526	5.36767204654592	0.551557815427684	-0.0503715892453636	-0.30444005473274	-4.68178072397264	5.36270511120308	0.528197391266463	4.08584878855681	1.05362017424507	0.164755019130109	5.54648966922284	0.564181204206604	-0.0666798758880213	-0.375909874225931
15	3.469	-4.24989791790424	5.09695195864241	0.483770514715785	3.35975599187016	1.18620173076375	0.190984749881526	5.36767204654592	0.551557815427684	-0.0503715892453636	-0.30444005473274	-4.67958695153457	5.37980234331829	0.524603886431689	4.22693079894615	1.05420875759625	0.152764889954508	5.70441091922572	0.567217828020427	-0.0627616428090551	-0.390719430944796
16	3.469	-4.24989791790424	5.09695195864241	0.483770514715785	3.35975599187016	1.18620173076375	0.190984749881526	5.36767204654592	0.551557815427684	-0.0503715892453636	-0.30444005473274	-4.66277671728187	5.40449727386052	0.52360905162194	4.07461652321784	1.0752084501827	0.146081659415989	5.60506856158883	0.574142847367371	-0.0701956454795837	-0.334021322655891
17	3.469	-4.24989791790424	5.09695195864241	0.483770514715785	3.35975599187016	1.18620173076375	0.190984749881526	5.36767204654592	0.551557815427684	-0.0503715892453636	-0.30444005473274	-4.60239044207354	5.50052067317415	0.510612081286578	3.97638831251305	1.07657174126844	0.164915352501424	5.82504093178444	0.58425167910918	-0.0684361252346718	-0.379353221804961
18	3.469	-4.24989791790424	5.09695195864241	0.483770514715785	3.35975599187016	1.18620173076375	0.190984749881526	5.36767204654592	0.551557815427684	-0.0503715892453636	-0.30444005473274	-4.77115090706171	5.34491965109505	0.536200440385579	4.31400330539611	1.0175026673182	0.141933938940145	5.59150051057687	0.570621979269389	-0.0791315483466271	-0.369466399365014
1	4.5097	-4.37257427177635	5.8034355480269	0.472562340341262	3.40258337010659	1.17168532139768	0.249358874544601	0.469504929188741	3.66221654604007	-0.527726248275985	-0.00114316585594584	-4.48168701238028	5.83218395547067	0.479187567102707	3.49947421330473	1.13489672679594	0.233844624913596	0.47543757714279	3.76242893066175	-0.41886380160302	-0.0122336480407424
2	4.5097	-4.37257427177635	5.8034355480269	0.472562340341262	3.40258337010659	1.17168532139768	0.249358874544601	0.469504929188741	3.66221654604007	-0.527726248275985	-0.00114316585594584	-4.5505512554681	5.84031523618034	0.488061536597482	3.55963961736703	1.08450569097236	0.232580956571158	0.48600639785041	3.86297325728456	-0.452912227417119	-0.0235104918814115
3	4.5097	-4.37257427177635	5.8034355480269	0.472562340341262	3.40258337010659	1.17168532139768	0.249358874544601	0.469504929188741	3.66221654604007	-0.527726248275985	-0.00114316585594584	-4.57430451554288	5.87904182874854	0.49678365882581	3.70061317479093	1.09877698830853	0.217077144858052	6.27798185406764	0.606152841917074	-0.0248205416801999	-0.314718027029458
4	4.5097	-4.37257427177635	5.8034355480269	0.472562340341262	3.40258337010659	1.17168532139768	0.249358874544601	0.469504929188741	3.66221654604007	-0.527726248275985	-0.00114316585594584	-4.64542343453016	5.86931540736488	5.85085504769782	0.598364948493037	0.179162349199291	0.9244596539131	0.497294301814282	4.16156072206849	-0.460103799785131	-0.0341567014512719
5	4.5097	-4.37257427177635	5.8034355480269	0.472562340341262	3.40258337010659	1.17168532139768	0.249358874544601	0.469504929188741	3.66221654604007	-0.527726248275985	-0.00114316585594584	-4.629007787457	5.94045501041681	6.14370335643302	0.603199662588604	0.183676266963829	0.916790657403335	0.498973726977882	4.18961024205433	-0.422330122495023	-0.0335386652758129
6	4.5097	-4.37257427177635	5.8034355480269	0.472562340341262	3.40258337010659	1.17168532139768	0.249358874544601	0.469504929188741	3.66221654604007	-0.527726248275985	-0.00114316585594584	-4.5264193167649	6.09392009725835	6.35796113181724	0.613859768430483	0.182591645658278	0.893767044511191	0.494056764591276	3.94030315595653	-0.419400785877758	-0.00757447376893519
7	4.5097	-4.37257427177635	5.8034355480269	0.472562340341262	3.40258337010659	1.17168532139768	0.249358874544601	0.469504929188741	3.66221654604007	-0.527726248275985	-0.00114316585594584	-4.46667334490874	6.19110467206656	6.49390432966868	0.621967699117231	0.184036173058848	0.878698476854556	0.490986668413226	3.80799263917295	-0.410653384419846	0.0123247780961205
8	4.5097	-4.37257427177635	5.8034355480269	0.472562340341262	3.40258337010659	1.17168532139768	0.249358874544601	0.469504929188741	3.66221654604007	-0.527726248275985	-0.00114316585594584	-4.52005398655846	6.17824132163805	6.50608157320713	0.617082868604706	0.180679959547774	0.885471109445582	0.48945332702877	3.89781765359654	-0.416151405743539	0.00365629204713132
9	4.5097	-4.37257427177635	5.8034355480269	0.472562340341262	3.40258337010659	1.17168532139768	0.249358874544601	0.469504929188741	3.66221654604007	-0.527726248275985	-0.00114316585594584	-4.59266713043231	6.14934803962466	6.17341912938814	0.61580436817648	0.17437283719875	0.896529993581888	0.495259305546036	3.99855207300598	-0.403902843386691	-0.0109385049684737
10	4.5097	-4.37257427177635	5.8034355480269	0.472562340341262	3.40258337010659	1.17168532139768	0.249358874544601	0.469504929188741	3.66221654604007	-0.527726248275985	-0.00114316585594584	-4.55214523806286	6.23155646920673	6.52891143968304	0.620359532981006	0.179642441842456	0.850990478955017	0.491599135665397	4.02299517110875	-0.400949992282906	0.0126785768988418
11	4.5097	-4.37257427177635	5.8034355480269	0.472562340341262	3.40258337010659	1.17168532139768	0.249358874544601	0.469504929188741	3.66221654604007	-0.527726248275985	-0.00114316585594584	-4.61976741309171	6.19397519988215	6.2190158971558	0.623400805805491	0.184138984932074	0.871066874002621	0.497303371071469	4.33758730999521	-0.423611892651227	-0.0130612666051228
12	4.5097	-4.37257427177635	5.8034355480269	0.472562340341262	3.40258337010659	1.17168532139768	0.249358874544601	0.469504929188741	3.66221654604007	-0.527726248275985	-0.00114316585594584	-4.42431408960874	6.42396630406313	6.91709833207775	0.635841877813993	0.185895374957118	0.856045501117199	0.483532078087845	3.84358481974962	-0.415975705187522	-0.00359871211800412
13	4.5097	-4.37257427177635	5.8034355480269	0.472562340341262	3.40258337010659	1.17168532139768	0.249358874544601	0.469504929188741	3.66221654604007	-0.527726248275985	-0.00114316585594584	-4.67467919079774	6.20881218102074	6.43910535506842	0.628927379566224	0.191873975747596	0.858808296275385	0.501430585372298	4.32315399304242	-0.387444565382706	-0.0393572586435897
14	4.5097	-4.37257427177635	5.8034355480269	0.472562340341262	3.40258337010659	1.17168532139768	0.249358874544601	0.469504929188741	3.66221654604007	-0.527726248275985	-0.00114316585594584	-4.81644069645084	6.08998430244126	6.13354697260254	0.625178779902694	0.188344268261056	0.880787231432657	0.516822541346986	4.50624073965175	-0.37409320411197	-0.038882635362987
15	4.5097	-4.37257427177635	5.8034355480269	0.472562340341262	3.40258337010659	1.17168532139768	0.249358874544601	0.469504929188741	3.66221654604007	-0.527726248275985	-0.00114316585594584	-4.77315124241277	6.16832086630607	6.41553630885394	0.62805350576724	0.192882535874238	0.853329062850505	0.513710232799161	4.3710928008576	-0.376422672107186	-0.0460089997047612
16	4.5097	-4.37257427177635	5.8034355480269	0.472562340341262	3.40258337010659	1.17168532139768	0.249358874544601	0.469504929188741	3.66221654604007	-0.527726248275985	-0.00114316585594584	-4.84762636380012	6.10970957523841	6.12478461186673	0.622437957654771	0.18858343739021	0.854608466836549	0.519571779352124	4.50667026101778	-0.382816198523168	-0.0383833258301085
1	5.5504	-4.45070139762386	6.55258592128403	0.478799507869961	3.74348855153522	1.15147302269982	0.274036312129294	8.58409266799826	0.622082975764455	0.0609618043735159	-0.327255969765296	-4.64203029632295	6.51134102616141	0.497575528836047	4.24158035726494	1.09971754554101	0.254609955284258	8.69590036625461	0.624939147149394	0.00537796327320918	-0.279952275054707
2	5.5504	-4.45070139762386	6.55258592128403	0.478799507869961	3.74348855153522	1.15147302269982	0.274036312129294	8.58409266799826	0.622082975764455	0.0609618043735159	-0.327255969765296	-4.74821458432407	6.54292566895359	0.510040213495281	4.27088732413086	1.0858099062572	0.244748244361143	8.41113895517885	0.618479971018627	0.00475674993032815	-0.306489071088176
3	5.5504	-4.45070139762386	6.55258592128403	0.478799507869961	3.74348855153522	1.15147302269982	0.274036312129294	8.58409266799826	0.622082975764455	0.0609618043735159	-0.327255969765296	-4.90084359697614	6.49702265581995	0.525091151632668	4.61843833164914	1.0308443950959	0.224650587475471	8.19531713446511	0.6289727234762	-0.0164494877563259	-0.282011411193963
4	5.5504	-4.45070139762386	6.55258592128403	0.478799507869961	3.74348855153522	1.15147302269982	0.274036312129294	8.58409266799826	0.622082975764455	0.0609618043735159	-0.327255969765296	-4.89047634594375	6.60228806508084	0.520837264414673	4.58013517352186	1.00869600261126	0.220640396455508	8.48721874109282	0.631003211367646	-0.005432682954997	-0.296378911778551
5	5.5504	-4.45070139762386	6.55258592128403	0.478799507869961	3.74348855153522	1.15147302269982	0.274036312129294	8.58409266799826	0.622082975764455	0.0609618043735159	-0.327255969765296	-4.97974651231369	6.59788199317473	0.523199939364968	4.68468616745705	1.02244468485171	0.21686772334605	8.43501346210262	0.629671810653345	-0.00921556371396318	-0.30921980509469
6	5.5504	-4.45070139762386	6.55258592128403	0.478799507869961	3.74348855153522	1.15147302269982	0.274036312129294	8.58409266799826	0.622082975764455	0.0609618043735159	-0.327255969765296	-5.01137260523927	6.63199401747796	0.527963625846242	4.72925736845412	1.02421162970234	0.215161292437746	8.06545911570072	0.637695692182553	-0.0201899614509112	-0.283248385934919
7	5.5504	-4.45070139762386	6.55258592128403	0.478799507869961	3.74348855153522	1.15147302269982	0.274036312129294	8.58409266799826	0.622082975764455	0.0609618043735159	-0.327255969765296	-5.02263145360783	6.69326205952054	0.527965669285319	4.76338274630652	1.0049414105544	0.215584041472872	7.80641118585499	0.638130334553517	-0.0198697141819501	-0.310738662450575
8	5.5504	-4.45070139762386	6.55258592128403	0.478799507869961	3.74348855153522	1.15147302269982	0.274036312129294	8.58409266799826	0.622082975764455	0.0609618043735159	-0.327255969765296	-5.07442971872678	6.68377766308684	0.537068530248159	4.76351803932939	0.99124865339046	0.214765973859336	7.65015486763385	0.645754272939519	-0.0238322640847245	-0.294675674420699
9	5.5504	-4.45070139762386	6.55258592128403	0.478799507869961	3.74348855153522	1.15147302269982	0.274036312129294	8.58409266799826	0.622082975764455	0.0609618043735159	-0.327255969765296	-5.10374351362558	6.70629257579876	0.539927235263991	4.91918835022522	0.980712592717141	0.217525484483491	7.87847858644692	0.647812695713608	-0.0278253953385575	-0.303359287806963
10	5.5504	-4.45070139762386	6.55258592128403	0.478799507869961	3.74348855153522	1.15147302269982	0.274036312129294	8.58409266799826	0.622082975764455	0.0609618043735159	-0.327255969765296	-5.16639916182971	6.69510240953702	0.546066388724337	4.89508253284303	0.969521626146692	0.206612662193972	7.92870004232283	0.648545968330604	-0.0226994940203391	-0.313158534239413
11	5.5504	-4.45070139762386	6.55258592128403	0.478799507869961	3.74348855153522	1.15147302269982	0.274036312129294	8.58409266799826	0.622082975764455	0.0609618043735159	-0.327255969765296	-5.13171054095511	6.79092584648698	0.537941382622736	4.89856255384165	0.989828697012641	0.20864124245799	7.91601512296752	0.648238163247973	-0.0246588448704421	-0.294496508897123
12	5.5504	-4.45070139762386	6.55258592128403	0.478799507869961	3.74348855153522	1.15147302269982	0.274036312129294	8.58409266799826	0.622082975764455	0.0609618043735159	-0.327255969765296	-5.17135346116934	6.78713817367432	0.545863481428564	4.77240833612312	0.978112725313459	0.208712862459545	8.3069662842912	0.651375979925961	-0.0236863535262688	-0.305029204519423
13	5.5504	-4.45070139762386	6.55258592128403	0.478799507869961	3.74348855153522	1.15147302269982	0.274036312129294	8.58409266799826	0.622082975764455	0.0609618043735159	-0.327255969765296	-5.16724130066275	6.82441182340643	0.54079057045436	4.91508158158083	0.987650395707774	0.202192987174211	7.48163772479136	0.659657368689922	-0.0224265948366947	-0.294879827318497
14	5.5504	-4.45070139762386	6.55258592128403	0.478799507869961	3.74348855153522	1.15147302269982	0.274036312129294	8.58409266799826	0.622082975764455	0.0609618043735159	-0.327255969765296	-5.20531096838541	6.82551810957162	0.545337769776557	4.98364656253713	0.968641425603074	0.20428704781879	7.9044597267225	0.650768560881054	-0.0266460634820399	-0.289378914064429
15	5.5504	-4.45070139762386	6.55258592128403	0.478799507869961	3.74348855153522	1.15147302269982	0.274036312129294	8.58409266799826	0.622082975764455	0.0609618043735159	-0.327255969765296	-5.23947961494811	6.84322210871947	0.542927992243843	4.88648865017468	0.976406161690628	0.20719175901905	7.80714671425549	0.649033320440632	-0.0279038869670384	-0.30732973236275
16	5.5504	-4.45070139762386	6.55258592128403	0.478799507869961	3.74348855153522	1.15147302269982	0.274036312129294	8.58409266799826	0.622082975764455	0.0609618043735159	-0.327255969765296	-5.24559655698036	6.86815091436982	0.545231471597071	5.02524663186212	0.980387035367322	0.20242741772605	8.3500002166267	0.651590781753146	-0.0236927137564136	-0.29846691154137
17	5.5504	-4.45070139762386	6.55258592128403	0.478799507869961	3.74348855153522	1.15147302269982	0.274036312129294	8.58409266799826	0.622082975764455	0.0609618043735159	-0.327255969765296	-4.95481371274211	7.17723793671051	0.525529781938573	4.77567862752316	0.969036421025597	0.211990835410133	8.33447082898114	0.678056701094571	-0.0150326030594047	-0.2995476548953
1	0.3469	-5.31156105807461	8.19545230058016	0.428991259566981	1.35072669073465	2.02781598833099	0.46378748262246	0.421161510757526	1.40594987149867	-0.107884728813243	0.115876359846311	-5.44943880594156	8.32210596537526	2.46216646812554	0.522139722598585	0.285725214414625	1.46527637017548	2.2508592664472	0.531921981876574	0.0310126272869983	0.07191434455518
2	0.3469	-5.31156105807461	8.19545230058016	0.428991259566981	1.35072669073465	2.02781598833099	0.46378748262246	0.421161510757526	1.40594987149867	-0.107884728813243	0.115876359846311	-5.54144854249129	8.40920777943207	0.434473661126428	1.4416142495219	1.87409455699751	0.431566107649397	0.42413740001668	1.49519546667019	-0.0119454305229501	0.0634294312398153
3	0.3469	-5.31156105807461	8.19545230058016	0.428991259566981	1.35072669073465	2.02781598833099	0.46378748262246	0.421161510757526	1.40594987149867	-0.107884728813243	0.115876359846311	-5.64696863612317	8.46889376886321	0.442718875631802	1.45256151885612	1.82603339531231	0.424970748593747	0.429976752379885	1.50689968931185	0.0670139956393479	0.0359099914616239
4	0.3469	-5.31156105807461	8.19545230058016	0.428991259566981	1.35072669073465	2.02781598833099	0.46378748262246	0.421161510757526	1.40594987149867	-0.107884728813243	0.115876359846311	-5.7047981720382	8.53375951144865	0.447206402149307	1.45932830480321	1.7695290358712	0.418238323231383	0.431215015166034	1.54927747181948	0.0724657961212984	0.0311377991055144
5	0.3469	-5.31156105807461	8.19545230058016	0.428991259566981	1.35072669073465	2.02781598833099	0.46378748262246	0.421161510757526	1.40594987149867	-0.107884728813243	0.115876359846311	-5.68087986915125	8.66476311837365	0.446209848086676	1.45377193809496	1.72648690374564	0.433052936649916	0.432640003354424	1.53074961721833	0.0732207740837309	0.0426610340048882
6	0.3469	-5.31156105807461	8.19545230058016	0.428991259566981	1.35072669073465	2.02781598833099	0.46378748262246	0.421161510757526	1.40594987149867	-0.107884728813243	0.115876359846311	-5.76425957716241	8.692347234477	0.448147998931989	1.46379494880677	1.70932845558704	0.424796921755703	0.43237993799328	1.57834777139399	0.0525899869274474	0.0418374871330009
7	0.3469	-5.31156105807461	8.19545230058016	0.428991259566981	1.35072669073465	2.02781598833099	0.46378748262246	0.421161510757526	1.40594987149867	-0.107884728813243	0.115876359846311	-5.74308328464392	8.79587741737429	0.451648420170214	1.45588362548487	1.73480196536915	0.406323623728626	0.433917181076536	1.57270351118107	0.100113195176282	0.0398054089409434
8	0.3469	-5.31156105807461	8.19545230058016	0.428991259566981	1.35072669073465	2.02781598833099	0.46378748262246	0.421161510757526	1.40594987149867	-0.107884728813243	0.115876359846311	-5.7915321438491	8.83085261879654	0.452050667445687	1.467898793571	1.72233140647162	0.405836170014831	0.43453753713017	1.57403306726303	0.101922381397257	0.0445340980524864
9	0.3469	-5.31156105807461	8.19545230058016	0.428991259566981	1.35072669073465	2.02781598833099	0.46378748262246	0.421161510757526	1.40594987149867	-0.107884728813243	0.115876359846311	-5.91157792995252	8.77139995085384	0.458384724724688	1.48160690829501	1.59235996067176	0.441712449485245	0.438955321428519	1.6081178345857	0.0482552472742381	0.0432222999301252
10	0.3469	-5.31156105807461	8.19545230058016	0.428991259566981	1.35072669073465	2.02781598833099	0.46378748262246	0.421161510757526	1.40594987149867	-0.107884728813243	0.115876359846311	-5.93923034216054	8.59027496237162	0.475610200786292	1.54887349105365	1.27319066565348	0.446531229515608	0.460063848317814	1.67826366591861	-0.133605315019066	0.0605064660494747
11	0.3469	-5.31156105807461	8.19545230058016	0.428991259566981	1.35072669073465	2.02781598833099	0.46378748262246	0.421161510757526	1.40594987149867	-0.107884728813243	0.115876359846311	-5.96228016235159	8.83223207930493	0.4575053913533	1.51625266699057	1.63714514565891	0.390494844918068	0.439279043624245	1.64168441931094	0.0565767218347728	0.040551769703138
12	0.3469	-5.31156105807461	8.19545230058016	0.428991259566981	1.35072669073465	2.02781598833099	0.46378748262246	0.421161510757526	1.40594987149867	-0.107884728813243	0.115876359846311	-5.99503691403711	8.8677911625118	0.45991570947941	1.50991374544884	1.61355474325627	0.399955241160182	0.443799019818902	1.63394333769242	0.107248633179035	0.0304899725496835
13	0.3469	-5.31156105807461	8.19545230058016	0.428991259566981	1.35072669073465	2.02781598833099	0.46378748262246	0.421161510757526	1.40594987149867	-0.107884728813243	0.115876359846311	-6.02455967455376	8.89704809834853	0.461473436531807	1.49876565836968	1.57856760583516	0.405358922704172	0.442879185605767	1.63078804681317	0.0634814785269375	0.0320926117175234
14	0.3469	-5.31156105807461	8.19545230058016	0.428991259566981	1.35072669073465	2.02781598833099	0.46378748262246	0.421161510757526	1.40594987149867	-0.107884728813243	0.115876359846311	-6.00614375366947	8.74322069294639	0.477618339783342	1.56155274086168	1.25373288944097	0.438040098288195	0.462002945591709	1.68531070570899	-0.127347547018307	0.0583539839769881
15	0.3469	-5.31156105807461	8.19545230058016	0.428991259566981	1.35072669073465	2.02781598833099	0.46378748262246	0.421161510757526	1.40594987149867	-0.107884728813243	0.115876359846311	-6.06485652205753	8.95154215062653	0.460031660630153	1.50756811751365	1.56214438207729	0.406152889986573	0.441858008593307	1.62806791290175	0.0343298891146511	0.0356115121203654
1	1.3876	-6.7597590322986	9.01238938850583	0.453846266439561	1.46404238524389	1.44797209005936	0.348837317847295	0.421856532379382	1.6783959329062	-0.336894993098034	0.0878262085901526	-6.83639144949723	9.1535206710218	0.456806228679105	1.50336581120478	1.40707417675959	0.340805433861047	0.425078732630238	1.67474333147149	-0.290364957153893	0.0537739283404126
2	1.3876	-6.7597590322986	9.01238938850583	0.453846266439561	1.46404238524389	1.44797209005936	0.348837317847295	0.421856532379382	1.6783959329062	-0.336894993098034	0.0878262085901526	-6.91841690285869	9.23821775247451	0.460170583646958	1.52279407331839	1.36678209740358	0.331897398795093	0.431077407914969	1.73981949926857	-0.199031043240423	0.0319254753318045
3	1.3876	-6.7597590322986	9.01238938850583	0.453846266439561	1.46404238524389	1.44797209005936	0.348837317847295	0.421856532379382	1.6783959329062	-0.336894993098034	0.0878262085901526	-7.03767113687447	9.28930193677673	0.46120449717533	1.53996440270714	1.3292579590524	0.328826919755715	0.431570608843193	1.71141511430748	-0.229635945592375	0.031596015428039
4	1.3876	-6.7597590322986	9.01238938850583	0.453846266439561	1.46404238524389	1.44797209005936	0.348837317847295	0.421856532379382	1.6783959329062	-0.336894993098034	0.0878262085901526	-7.11380080263125	9.33548961430977	0.4628357894696	1.56162658038071	1.30050068697573	0.324577886921368	0.43253675620513	1.74087279749596	-0.218760186938162	0.0109932756607823
5	1.3876	-6.7597590322986	9.01238938850583	0.453846266439561	1.46404238524389	1.44797209005936	0.348837317847295	0.421856532379382	1.6783959329062	-0.336894993098034	0.0878262085901526	-7.15440154706706	9.36919444067156	0.467596686549257	1.57939911347178	1.28405669822106	0.319894375507649	0.438995890715977	1.75330517733285	-0.215397896604533	0.00744598630449555
6	1.3876	-6.7597590322986	9.01238938850583	0.453846266439561	1.46404238524389	1.44797209005936	0.348837317847295	0.421856532379382	1.6783959329062	-0.336894993098034	0.0878262085901526	-7.2100451587748	9.41475344589274	0.467593679543201	1.58973702292049	1.26553639988128	0.314865345050766	0.44274613317416	1.74098967891181	-0.211195797668176	0.000798130831321703
7	1.3876	-6.7597590322986	9.01238938850583	0.453846266439561	1.46404238524389	1.44797209005936	0.348837317847295	0.421856532379382	1.6783959329062	-0.336894993098034	0.0878262085901526	-7.30555437645959	9.41570645755804	0.47436170445535	1.59861472590734	1.27679617090356	0.304653986723929	0.445675690717814	1.75274715609985	-0.195678538939817	-0.00865592975697413
8	1.3876	-6.7597590322986	9.01238938850583	0.453846266439561	1.46404238524389	1.44797209005936	0.348837317847295	0.421856532379382	1.6783959329062	-0.336894993098034	0.0878262085901526	-7.36547020693722	9.4587060505324	0.475339778628403	1.6472702507275	1.30704958125624	0.290287764955777	0.444498440350191	1.76319420118295	-0.203897710031644	-0.0136887107520773
9	1.3876	-6.7597590322986	9.01238938850583	0.453846266439561	1.46404238524389	1.44797209005936	0.348837317847295	0.421856532379382	1.6783959329062	-0.336894993098034	0.0878262085901526	-7.43155280974282	9.49060144158325	0.475960342133148	1.65822385786194	1.29226587373464	0.286442396385425	0.447337183657826	1.7871331767342	-0.206278008993372	-0.00728432090527644
10	1.3876	-6.7597590322986	9.01238938850583	0.453846266439561	1.46404238524389	1.44797209005936	0.348837317847295	0.421856532379382	1.6783959329062	-0.336894993098034	0.0878262085901526	-7.46640222894146	9.54370607041485	0.478771305978327	1.65497675482585	1.29764401666263	0.275519967605473	0.449627593481206	1.7781030865244	-0.194946009377591	-0.0174450196539146
11	1.3876	-6.7597590322986	9.01238938850583	0.453846266439561	1.46404238524389	1.44797209005936	0.348837317847295	0.421856532379382	1.6783959329062	-0.336894993098034	0.0878262085901526	-7.50608630215418	9.5970325202669	0.479898816682722	1.66822768758892	1.29963090570758	0.279629548502656	0.449529500761229	1.82295131350349	-0.181156138459568	-0.0140594485771118
12	1.3876	-6.7597590322986	9.01238938850583	0.453846266439561	1.46404238524389	1.44797209005936	0.348837317847295	0.421856532379382	1.6783959329062	-0.336894993098034	0.0878262085901526	-7.57495336817986	9.60404670646238	0.480383920346184	1.67420700476411	1.2979097820652	0.267884627763384	0.45594956499524	1.79220354195064	-0.189115310152706	-0.0279626785994963
13	1.3876	-6.7597590322986	9.01238938850583	0.453846266439561	1.46404238524389	1.44797209005936	0.348837317847295	0.421856532379382	1.6783959329062	-0.336894993098034	0.0878262085901526	-7.62491723795721	9.63858714109359	0.483180546079694	1.69051204175236	1.30632713043585	0.262691455095548	0.454665209171096	1.84988766190415	-0.192908086131017	-0.0179522359457872
14	1.3876	-6.7597590322986	9.01238938850583	0.453846266439561	1.46404238524389	1.44797209005936	0.348837317847295	0.421856532379382	1.6783959329062	-0.336894993098034	0.0878262085901526	-7.66108119335808	9.67725300412736	0.485532749370555	1.70925769481267	1.29603614985218	0.261980373789601	0.458709693413293	1.81672038145213	-0.192307461877923	-0.027087850135525
1	2.4283	-7.73399735096561	9.56753924469409	2.26561229188427	0.52547566613233	0.23351495723033	1.07258934804786	0.43906381919618	1.80598079662404	-0.343742365585523	-0.0377802531126701	-7.86689841504848	9.65887194440355	2.32728589299847	0.527046586158929	0.238727534226426	1.02649919710721	0.445094265382259	1.8688733859121	-0.302031813324788	-0.0570874923862045
2	2.4283	-7.73399735096561	9.56753924469409	2.26561229188427	0.52547566613233	0.23351495723033	1.07258934804786	0.43906381919618	1.80598079662404	-0.343742365585523	-0.0377802531126701	-7.8534630091334	9.83352621394442	2.41083307765816	0.535696106401025	0.235185599432012	1.01204657379301	0.446582924085947	1.88099439368368	-0.27394364840838	-0.0609946816814396
3	2.4283	-7.73399735096561	9.56753924469409	2.26561229188427	0.52547566613233	0.23351495723033	1.07258934804786	0.43906381919618	1.80598079662404	-0.343742365585523	-0.0377802531126701	-7.98381863715714	9.85290731850889	2.42289139163418	0.534561858595476	0.243073362173726	1.00080211817636	0.451736134867945	1.95233524470528	-0.331392598846043	-0.00687957164811525
4	2.4283	-7.73399735096561	9.56753924469409	2.26561229188427	0.52547566613233	0.23351495723033	1.07258934804786	0.43906381919618	1.80598079662404	-0.343742365585523	-0.0377802531126701	-8.14979950733707	9.80133909740617	2.38210953677926	0.533058226951089	0.223448437507534	1.001071982537	0.455366194377644	1.92401557910696	-0.29862425054204	-0.075784741915798
5	2.4283	-7.73399735096561	9.56753924469409	2.26561229188427	0.52547566613233	0.23351495723033	1.07258934804786	0.43906381919618	1.80598079662404	-0.343742365585523	-0.0377802531126701	-8.14784620065311	9.94293659882245	2.42055422935018	0.536738427147214	0.211832586521008	0.984804850175979	0.457909803925143	1.88302652792321	-0.270610404729207	-0.101983126469815
6	2.4283	-7.73399735096561	9.56753924469409	2.26561229188427	0.52547566613233	0.23351495723033	1.07258934804786	0.43906381919618	1.80598079662404	-0.343742365585523	-0.0377802531126701	-8.19547449111089	9.97136609952583	2.4607313611031	0.54001506404607	0.211219076377099	0.985791110087885	0.461048395583895	1.95680378586418	-0.268054857583694	-0.08391422526961
7	2.4283	-7.73399735096561	9.56753924469409	2.26561229188427	0.52547566613233	0.23351495723033	1.07258934804786	0.43906381919618	1.80598079662404	-0.343742365585523	-0.0377802531126701	-8.29148398359399	9.96816909880612	2.44846681338262	0.536483163132109	0.205154754675818	0.979679497013107	0.462901870312691	1.93744420879157	-0.230127447128531	-0.108525513487615
8	2.4283	-7.73399735096561	9.56753924469409	2.26561229188427	0.52547566613233	0.23351495723033	1.07258934804786	0.43906381919618	1.80598079662404	-0.343742365585523	-0.0377802531126701	-8.35725145494476	9.96963606789875	2.46980552085878	0.537626409929835	0.210089235933416	0.979967952186556	0.46941921387749	2.04094368411862	-0.249020359223727	-0.0669945998619194
9	2.4283	-7.73399735096561	9.56753924469409	2.26561229188427	0.52547566613233	0.23351495723033	1.07258934804786	0.43906381919618	1.80598079662404	-0.343742365585523	-0.0377802531126701	-8.36099779438722	10.0242405259225	2.4822016864317	0.540060627452111	0.20628883168286	0.966782952830019	0.467758061829388	1.95459945201496	-0.211259844282218	-0.115078529213781
10	2.4283	-7.73399735096561	9.56753924469409	2.26561229188427	0.52547566613233	0.23351495723033	1.07258934804786	0.43906381919618	1.80598079662404	-0.343742365585523	-0.0377802531126701	-8.32974879846107	10.1151545232212	2.4830249025136	0.545654970967653	0.204197558023452	0.948765164092761	0.465839155368807	1.97906950062255	-0.217073689743909	-0.108132090430957
11	2.4283	-7.73399735096561	9.56753924469409	2.26561229188427	0.52547566613233	0.23351495723033	1.07258934804786	0.43906381919618	1.80598079662404	-0.343742365585523	-0.0377802531126701	-8.32431538849964	10.1770984645713	2.51200481804594	0.546752213341727	0.213997091753506	0.932251040595756	0.472110713006072	1.96369880307238	-0.213078383546125	-0.122151741839048
12	2.4283	-7.73399735096561	9.56753924469409	2.26561229188427	0.52547566613233	0.23351495723033	1.07258934804786	0.43906381919618	1.80598079662404	-0.343742365585523	-0.0377802531126701	-8.50485182582252	10.05647063767	2.51770218172286	0.539235584705644	0.198601812718109	0.948368016836494	0.473508173209822	2.05053324836325	-0.252045228288249	-0.110255163320244
13	2.4283	-7.73399735096561	9.56753924469409	2.26561229188427	0.52547566613233	0.23351495723033	1.07258934804786	0.43906381919618	1.80598079662404	-0.343742365585523	-0.0377802531126701	-8.57038460980435	10.019128917045	2.48847931097663	0.543159577797923	0.195136700071311	0.950828531224418	0.475532897086237	2.05655538120122	-0.237102948518575	-0.120630852692621
14	2.4283	-7.73399735096561	9.56753924469409	2.26561229188427	0.52547566613233	0.23351495723033	1.07258934804786	0.43906381919618	1.80598079662404	-0.343742365585523	-0.0377802531126701	-8.55405581561698	10.1085628372442	2.53786258250658	0.542390578620138	0.198544846363059	0.94372651855405	0.474948094104142	2.04966888268374	-0.210203190529549	-0.134863072118106
15	2.4283	-7.73399735096561	9.56753924469409	2.26561229188427	0.52547566613233	0.23351495723033	1.07258934804786	0.43906381919618	1.80598079662404	-0.343742365585523	-0.0377802531126701	-8.59868131232708	10.1013859154615	2.50890986977988	0.544386018864282	0.18970464939227	0.939708643296985	0.474235057794834	2.06970218141454	-0.232824982830619	-0.120726045850752
1	3.469	-9.08896512477284	9.41794096772456	0.506407853547556	2.05287164375952	1.15467347861617	0.174091866502851	0.472117627229204	2.25179865582092	-0.380207444381254	-0.112535790928367	-9.2634933724008	9.43635660508864	0.512494217166124	2.13691240133066	1.081631494233	0.169243748830564	0.481738102701273	2.30499862169904	-0.352323163790829	-0.145618028129433
2	3.469	-9.08896512477284	9.41794096772456	0.506407853547556	2.05287164375952	1.15467347861617	0.174091866502851	0.472117627229204	2.25179865582092	-0.380207444381254	-0.112535790928367	-9.40559554143643	9.43563872198575	0.51679292546241	2.1815117551294	1.03066885073082	0.163437443286473	0.48738156423658	2.36896544471193	-0.338842277927109	-0.142809069568261
3	3.469	-9.08896512477284	9.41794096772456	0.506407853547556	2.05287164375952	1.15467347861617	0.174091866502851	0.472117627229204	2.25179865582092	-0.380207444381254	-0.112535790928367	-9.47719991357914	9.47068866517882	0.518431277775978	2.21873446266048	1.01376359414589	0.158169464879453	0.490790092757931	2.41136123496126	-0.330496114019861	-0.142935772071477
4	3.469	-9.08896512477284	9.41794096772456	0.506407853547556	2.05287164375952	1.15467347861617	0.174091866502851	0.472117627229204	2.25179865582092	-0.380207444381254	-0.112535790928367	-9.52193562173614	9.53272815197801	0.52077204702998	2.26652719422626	1.01909672731433	0.167918438194184	0.491044922874765	2.45062640921233	-0.320791553725994	-0.140115311540606
5	3.469	-9.08896512477284	9.41794096772456	0.506407853547556	2.05287164375952	1.15467347861617	0.174091866502851	0.472117627229204	2.25179865582092	-0.380207444381254	-0.112535790928367	-9.58682899929606	9.5414320546738	0.524435216370406	2.25553555158892	0.996042220052574	0.156748323919331	0.495846769615621	2.55145170380268	-0.313084217478377	-0.153119745924344
6	3.469	-9.08896512477284	9.41794096772456	0.506407853547556	2.05287164375952	1.15467347861617	0.174091866502851	0.472117627229204	2.25179865582092	-0.380207444381254	-0.112535790928367	-9.65548852824837	9.57719728482523	0.523529483356972	2.28314256420713	0.996689224653445	0.155939580428079	0.495539770923655	2.54149067102598	-0.298239864240315	-0.165805866531135
7	3.469	-9.08896512477284	9.41794096772456	0.506407853547556	2.05287164375952	1.15467347861617	0.174091866502851	0.472117627229204	2.25179865582092	-0.380207444381254	-0.112535790928367	-9.72537304936977	9.54694975954077	0.527713283370179	2.31150047550748	0.97880034500733	0.153624883446637	0.50171078301514	2.40473414956128	-0.31679229170284	-0.181138419145365
8	3.469	-9.08896512477284	9.41794096772456	0.506407853547556	2.05287164375952	1.15467347861617	0.174091866502851	0.472117627229204	2.25179865582092	-0.380207444381254	-0.112535790928367	-9.74211563669074	9.60351100685854	0.527745762438368	2.30037310914776	0.973315282514973	0.157130846585625	0.499109459378793	2.48563879904105	-0.309538783699594	-0.171563973258885
9	3.469	-9.08896512477284	9.41794096772456	0.506407853547556	2.05287164375952	1.15467347861617	0.174091866502851	0.472117627229204	2.25179865582092	-0.380207444381254	-0.112535790928367	-9.74874585226143	9.64135541771284	0.526697739614699	2.31535321590022	0.970742543958413	0.155206164740575	0.501398298991895	2.56663211376381	-0.312942624808769	-0.167428809487737
10	3.469	-9.08896512477284	9.41794096772456	0.506407853547556	2.05287164375952	1.15467347861617	0.174091866502851	0.472117627229204	2.25179865582092	-0.380207444381254	-0.112535790928367	-9.7801298058378	9.64459272406508	0.529921636779485	2.33549294308907	0.957995883903517	0.149441438591622	0.50439578442645	2.55520732287514	-0.299475826924584	-0.181281974612331
11	3.469	-9.08896512477284	9.41794096772456	0.506407853547556	2.05287164375952	1.15467347861617	0.174091866502851	0.472117627229204	2.25179865582092	-0.380207444381254	-0.112535790928367	-9.78192912410919	9.69269917764112	0.528818505924287	2.34569294468511	0.960060175258616	0.147685572830866	0.505106221130461	2.55038671760523	-0.295894632383693	-0.185196064362915
12	3.469	-9.08896512477284	9.41794096772456	0.506407853547556	2.05287164375952	1.15467347861617	0.174091866502851	0.472117627229204	2.25179865582092	-0.380207444381254	-0.112535790928367	-9.80521640996491	9.72093762440938	0.529244849252498	2.34407923595454	0.959498268055355	0.149346086647534	0.50454372523471	2.53422748099004	-0.274297986019503	-0.193729547298566
13	3.469	-9.08896512477284	9.41794096772456	0.506407853547556	2.05287164375952	1.15467347861617	0.174091866502851	0.472117627229204	2.25179865582092	-0.380207444381254	-0.112535790928367	-9.81695124928449	9.74601138274325	0.529611271945076	2.35574855364262	0.969468830526737	0.139975279494194	0.50592964281126	2.50094763697446	-0.268625611814876	-0.194057407206979
1	4.5097	-10.042871318152	9.28226224976113	0.531971318204466	2.63394608897881	0.951886432179552	0.11163527656447	0.499174692482902	2.52289727127914	-0.38589209377347	-0.19217967275852	-10.2547247608743	9.25909628468967	0.539385817568333	2.69034240088125	0.894807190778715	0.0927649533342426	0.508356617819482	2.70453101572649	-0.362775114058891	-0.179831813564924
2	4.5097	-10.042871318152	9.28226224976113	0.531971318204466	2.63394608897881	0.951886432179552	0.11163527656447	0.499174692482902	2.52289727127914	-0.38589209377347	-0.19217967275852	-10.3476557848222	9.29902943744928	0.5405473775213	2.77090905143306	0.891928681094854	0.0883681067466561	0.51400300382938	2.86967542425627	-0.319439773132275	-0.191700927281028
3	4.5097	-10.042871318152	9.28226224976113	0.531971318204466	2.63394608897881	0.951886432179552	0.11163527656447	0.499174692482902	2.52289727127914	-0.38589209377347	-0.19217967275852	-10.4155567402032	9.33772252426633	0.54286166162653	2.80155161201574	0.885813369514629	0.0843298545299523	0.517398437270021	2.82038948277235	-0.317327312364415	-0.201672825379939
4	4.5097	-10.042871318152	9.28226224976113	0.531971318204466	2.63394608897881	0.951886432179552	0.11163527656447	0.499174692482902	2.52289727127914	-0.38589209377347	-0.19217967275852	-10.4213021230871	9.41091018075366	0.546170319848772	2.84003098361947	0.880045231976332	0.0933150649547112	0.517945918137017	2.89459890367735	-0.314205610889406	-0.196965048357117
5	4.5097	-10.042871318152	9.28226224976113	0.531971318204466	2.63394608897881	0.951886432179552	0.11163527656447	0.499174692482902	2.52289727127914	-0.38589209377347	-0.19217967275852	-10.5615046519729	9.35834303322422	0.547996488551781	2.85784194676368	0.846336412908007	0.0904277383733699	0.523945014839389	3.07596602764314	-0.319558667256813	-0.171841727838615
6	4.5097	-10.042871318152	9.28226224976113	0.531971318204466	2.63394608897881	0.951886432179552	0.11163527656447	0.499174692482902	2.52289727127914	-0.38589209377347	-0.19217967275852	-10.5372091893087	9.45876348368405	0.547062750797729	2.86684009407276	0.860338129716772	0.093038438140703	0.524194611113815	3.07422428745702	-0.289811946382297	-0.177260898891876
7	4.5097	-10.042871318152	9.28226224976113	0.531971318204466	2.63394608897881	0.951886432179552	0.11163527656447	0.499174692482902	2.52289727127914	-0.38589209377347	-0.19217967275852	-10.6005485194835	9.43453879418489	0.551845257898876	2.88318533931292	0.835808432289974	0.0882594808434238	0.527595133304843	3.13066069807486	-0.311626135876654	-0.168975407075205
8	4.5097	-10.042871318152	9.28226224976113	0.531971318204466	2.63394608897881	0.951886432179552	0.11163527656447	0.499174692482902	2.52289727127914	-0.38589209377347	-0.19217967275852	-10.6142859514947	9.49126829800359	0.550356309921383	2.87288322572863	0.830779202764893	0.0956708596916205	0.528526707661352	3.13836199678548	-0.299447710308329	-0.168097413500809
9	4.5097	-10.042871318152	9.28226224976113	0.531971318204466	2.63394608897881	0.951886432179552	0.11163527656447	0.499174692482902	2.52289727127914	-0.38589209377347	-0.19217967275852	-10.5929202922099	9.56953221068945	0.550241676347409	2.88712265122098	0.842848548922399	0.0973421814071409	0.527711588919759	3.13831016199379	-0.295613362737663	-0.168502013402406
10	4.5097	-10.042871318152	9.28226224976113	0.531971318204466	2.63394608897881	0.951886432179552	0.11163527656447	0.499174692482902	2.52289727127914	-0.38589209377347	-0.19217967275852	-10.6780423820255	9.54195615816695	0.552094042340751	2.97502389854293	0.841614129085076	0.0962402023213108	0.530940577648585	3.16285150554814	-0.282606784952174	-0.170291027989658
11	4.5097	-10.042871318152	9.28226224976113	0.531971318204466	2.63394608897881	0.951886432179552	0.11163527656447	0.499174692482902	2.52289727127914	-0.38589209377347	-0.19217967275852	-10.7018486355735	9.55364529385835	0.553312199504004	2.9580609347881	0.82890208471911	0.0957161378906708	0.532916746061806	3.33719346512851	-0.291757270097193	-0.188980174176308
12	4.5097	-10.042871318152	9.28226224976113	0.531971318204466	2.63394608897881	0.951886432179552	0.11163527656447	0.499174692482902	2.52289727127914	-0.38589209377347	-0.19217967275852	-10.7329188113557	9.57086010528409	0.553836145568437	2.98026551705064	0.830129192262946	0.0878471163460583	0.53519248443675	3.16345503457487	-0.286386463909451	-0.176983029923565
13	4.5097	-10.042871318152	9.28226224976113	0.531971318204466	2.63394608897881	0.951886432179552	0.11163527656447	0.499174692482902	2.52289727127914	-0.38589209377347	-0.19217967275852	-10.7444063259105	9.60425452532581	0.554325043642757	3.02641525330106	0.822630599872757	0.102799516185835	0.535268711693019	3.17476559758745	-0.282883290721023	-0.177133094913855
1	5.5504	-10.4416482504233	9.5389198665255	0.54082295716089	2.84566838477706	0.930541115803539	0.105581978676867	0.516162609866101	3.08706112069241	-0.37699179859804	-0.17767202425791	-10.5687423407516	9.59117441190852	0.547497080768624	2.91618301772023	0.890108431147896	0.112137991866459	0.521729915374291	3.14062568060611	-0.329646590044122	-0.190069560513539
2	5.5504	-10.4416482504233	9.5389198665255	0.54082295716089	2.84566838477706	0.930541115803539	0.105581978676867	0.516162609866101	3.08706112069241	-0.37699179859804	-0.17767202425791	-10.6274766155744	9.65668007223251	0.551352585740413	2.94866390690902	0.872477920163091	0.114044447073758	2.61897280784611	0.498650944357565	-0.216043190689664	-0.314678379378156
3	5.5504	-10.4416482504233	9.5389198665255	0.54082295716089	2.84566838477706	0.930541115803539	0.105581978676867	0.516162609866101	3.08706112069241	-0.37699179859804	-0.17767202425791	-10.724132013768	9.65464141501894	0.553399827399495	3.03972551237297	0.838270740621352	0.115099439565718	2.65360445426925	0.500212249742157	-0.207333080023642	-0.300366528030637
4	5.5504	-10.4416482504233	9.5389198665255	0.54082295716089	2.84566838477706	0.930541115803539	0.105581978676867	0.516162609866101	3.08706112069241	-0.37699179859804	-0.17767202425791	-10.7559709987697	9.70570292644669	0.555214509160786	3.04697197568693	0.849029100473752	0.112110438263748	2.66884715756002	0.499464625397878	-0.211378247297234	-0.288654662326738
5	5.5504	-10.4416482504233	9.5389198665255	0.54082295716089	2.84566838477706	0.930541115803539	0.105581978676867	0.516162609866101	3.08706112069241	-0.37699179859804	-0.17767202425791	-10.7989600812144	9.72222957895601	0.55655382875286	3.09252706263179	0.836984674195415	0.113785368240677	2.67067722027751	0.501346560480545	-0.215121202041376	-0.288831027882733
6	5.5504	-10.4416482504233	9.5389198665255	0.54082295716089	2.84566838477706	0.930541115803539	0.105581978676867	0.516162609866101	3.08706112069241	-0.37699179859804	-0.17767202425791	-10.7588742293916	9.82075491028015	0.55634087616092	3.14815457492235	0.838028914603088	0.122306938212101	2.72192551428249	0.505099384995943	-0.209367280543136	-0.293860278460482
7	5.5504	-10.4416482504233	9.5389198665255	0.54082295716089	2.84566838477706	0.930541115803539	0.105581978676867	0.516162609866101	3.08706112069241	-0.37699179859804	-0.17767202425791	-10.7856813724514	9.85841687549874	0.555748595072433	3.10487622537041	0.832467953072042	0.122289496257478	2.70561786079156	0.507504708990266	-0.212002110591246	-0.285120707035034
8	5.5504	-10.4416482504233	9.5389198665255	0.54082295716089	2.84566838477706	0.930541115803539	0.105581978676867	0.516162609866101	3.08706112069241	-0.37699179859804	-0.17767202425791	-10.8060756643166	9.89037894520146	0.555427902257083	3.20772333888725	0.836484762642112	0.124105507413134	2.7324003141518	0.507759056521559	-0.208541182046925	-0.273725465068975
9	5.5504	-10.4416482504233	9.5389198665255	0.54082295716089	2.84566838477706	0.930541115803539	0.105581978676867	0.516162609866101	3.08706112069241	-0.37699179859804	-0.17767202425791	-10.7747526550903	9.95622063619832	0.558421022255686	3.17693249615427	0.837333937301994	0.126836740611275	2.74923844169765	0.514915779953256	-0.198163802802235	-0.257841703001419
10	5.5504	-10.4416482504233	9.5389198665255	0.54082295716089	2.84566838477706	0.930541115803539	0.105581978676867	0.516162609866101	3.08706112069241	-0.37699179859804	-0.17767202425791	-10.7685301317852	10.0024816237059	0.557470079678193	3.10775380224676	0.847084398144908	0.129346026705599	2.65280826401435	0.512154686670214	-0.207436274374099	-0.256914275938023
11	5.5504	-10.4416482504233	9.5389198665255	0.54082295716089	2.84566838477706	0.930541115803539	0.105581978676867	0.516162609866101	3.08706112069241	-0.37699179859804	-0.17767202425791	-10.7698514100837	10.0463566349884	0.559455035786528	3.08027994168694	0.850958030204215	0.123893461003677	2.79702851704536	0.514175365916043	-0.194495376074593	-0.246537847229801
12	5.5504	-10.4416482504233	9.5389198665255	0.54082295716089	2.84566838477706	0.930541115803539	0.105581978676867	0.516162609866101	3.08706112069241	-0.37699179859804	-0.17767202425791	-10.7988183240999	10.0450857042771	0.560028701342078	3.11012219654269	0.843000332144356	0.124813908485782	2.74733686801873	0.515100662595336	-0.191263231531803	-0.253070015979025
13	5.5504	-10.4416482504233	9.5389198665255	0.54082295716089	2.84566838477706	0.930541115803539	0.105581978676867	0.516162609866101	3.08706112069241	-0.37699179859804	-0.17767202425791	-10.8345670222908	10.0499451396107	0.559146351474172	3.09048941684043	0.833289351728886	0.126540851115873	2.84973158232229	0.514514623502897	-0.19732835271627	-0.269612273103217
14	5.5504	-10.4416482504233	9.5389198665255	0.54082295716089	2.84566838477706	0.930541115803539	0.105581978676867	0.516162609866101	3.08706112069241	-0.37699179859804	-0.17767202425791	-10.8843419403414	10.0486790949827	0.561761485472682	3.1826735401728	0.818454639410762	0.133872480841964	3.05276021095185	0.512843128932994	-0.130598832240798	-0.272639541364715
1	0.3469	-4.20792887634676	5.69524465101958	0.400373006286675	1.60293120670104	1.81581669451339	0.473212299960237	3.0237912878368	0.472241898921001	-0.0770951969713738	-0.665383348722144	-4.53611975409841	5.54097055299038	0.414331315260205	1.84504358473703	1.55924593928437	0.39572399834697	2.83403552948214	0.458971038274783	-0.100865498610557	-0.705301057557413
2	0.3469	-4.20792887634676	5.69524465101958	0.400373006286675	1.60293120670104	1.81581669451339	0.473212299960237	3.0237912878368	0.472241898921001	-0.0770951969713738	-0.665383348722144	-4.46569814757032	5.7436247111125	0.410532896644033	1.91879927087479	1.50221258462689	0.376518938009454	2.89841346619721	0.473075318192617	-0.0802900484259762	-0.664995983389837
3	0.3469	-4.20792887634676	5.69524465101958	0.400373006286675	1.60293120670104	1.81581669451339	0.473212299960237	3.0237912878368	0.472241898921001	-0.0770951969713738	-0.665383348722144	-4.71266374567558	5.62945330063814	0.421632145901232	2.08736565204868	1.40823031761304	0.35261044981237	2.66791439942512	0.460624147530283	-0.100259270627577	-0.745911278283369
4	0.3469	-4.20792887634676	5.69524465101958	0.400373006286675	1.60293120670104	1.81581669451339	0.473212299960237	3.0237912878368	0.472241898921001	-0.0770951969713738	-0.665383348722144	-4.73181128624436	5.70190524974854	0.426846854018722	2.16259797683389	1.35584735343014	0.342970456900949	2.77887568719225	0.466446222151862	-0.0898781721082118	-0.718065948175441
5	0.3469	-4.20792887634676	5.69524465101958	0.400373006286675	1.60293120670104	1.81581669451339	0.473212299960237	3.0237912878368	0.472241898921001	-0.0770951969713738	-0.665383348722144	-4.71874412553749	5.82727238980362	0.428997463605146	2.195957033915	1.36001999614927	0.330244888842842	2.81910840376632	0.473145556781394	-0.122203598030892	-0.653270384834771
6	0.3469	-4.20792887634676	5.69524465101958	0.400373006286675	1.60293120670104	1.81581669451339	0.473212299960237	3.0237912878368	0.472241898921001	-0.0770951969713738	-0.665383348722144	-4.8235932183069	5.81424783679159	0.433036382943211	2.30433282500018	1.29130768669932	0.320682846623102	2.8824002484368	0.473076251840743	-0.122142277635967	-0.64496229919036
7	0.3469	-4.20792887634676	5.69524465101958	0.400373006286675	1.60293120670104	1.81581669451339	0.473212299960237	3.0237912878368	0.472241898921001	-0.0770951969713738	-0.665383348722144	-5.02075497922092	5.70632322760127	0.442223280893982	2.51805405079948	1.28147717497911	0.281201501620254	2.77213938900324	0.468939295204869	-0.141032778664255	-0.637351896125815
8	0.3469	-4.20792887634676	5.69524465101958	0.400373006286675	1.60293120670104	1.81581669451339	0.473212299960237	3.0237912878368	0.472241898921001	-0.0770951969713738	-0.665383348722144	-5.12674459183247	5.67894712955804	0.452656660504296	2.540743432041	1.2516404958694	0.268026895885115	2.75583428472234	0.470695294297913	-0.149252305057434	-0.616179641457093
9	0.3469	-4.20792887634676	5.69524465101958	0.400373006286675	1.60293120670104	1.81581669451339	0.473212299960237	3.0237912878368	0.472241898921001	-0.0770951969713738	-0.665383348722144	-5.24052310724994	5.61941686067563	0.469520202969634	2.58263930866236	1.28685671106209	0.236656850749931	2.76331479018058	0.473077324420833	-0.158616809216755	-0.558879958891737
10	0.3469	-4.20792887634676	5.69524465101958	0.400373006286675	1.60293120670104	1.81581669451339	0.473212299960237	3.0237912878368	0.472241898921001	-0.0770951969713738	-0.665383348722144	-5.34504820784171	5.57598453921549	0.477132017562979	2.70404887950399	1.24387457218268	0.216428498885001	2.69990795773276	0.473824874946635	-0.163227879690616	-0.53895870023571
11	0.3469	-4.20792887634676	5.69524465101958	0.400373006286675	1.60293120670104	1.81581669451339	0.473212299960237	3.0237912878368	0.472241898921001	-0.0770951969713738	-0.665383348722144	-5.36661857075547	5.63355304925975	0.479635913835983	2.75884241893383	1.2431117802439	0.216835934375943	2.82024203733155	0.474563660531731	-0.153072937856233	-0.510146295360093
12	0.3469	-4.20792887634676	5.69524465101958	0.400373006286675	1.60293120670104	1.81581669451339	0.473212299960237	3.0237912878368	0.472241898921001	-0.0770951969713738	-0.665383348722144	-5.35439930473812	5.70104569178421	0.48543910662378	2.75852015788155	1.26671849021463	0.205783965014858	2.94298910737982	0.485916472958946	-0.150247887562775	-0.464593139107916
13	0.3469	-4.20792887634676	5.69524465101958	0.400373006286675	1.60293120670104	1.81581669451339	0.473212299960237	3.0237912878368	0.472241898921001	-0.0770951969713738	-0.665383348722144	-5.33772561373442	5.78667497425443	0.485517043941626	2.80347444998024	1.29876394195199	0.196175471003923	0.465993257781917	2.78052989573869	-0.451902287678681	-0.137989111459331
14	0.3469	-4.20792887634676	5.69524465101958	0.400373006286675	1.60293120670104	1.81581669451339	0.473212299960237	3.0237912878368	0.472241898921001	-0.0770951969713738	-0.665383348722144	-5.3260937642768	5.83377564192798	0.488487636214028	2.87107121527814	1.27644877194598	0.199774696800575	3.25109254224625	0.502961257984961	-0.118244045726205	-0.38510868012727
15	0.3469	-4.20792887634676	5.69524465101958	0.400373006286675	1.60293120670104	1.81581669451339	0.473212299960237	3.0237912878368	0.472241898921001	-0.0770951969713738	-0.665383348722144	-5.32436442464364	5.9015344122092	0.494906492995131	2.89095522620595	1.33908915034223	0.179661112735467	3.43736904167615	0.506038605992712	-0.108768103661001	-0.367606075748542
16	0.3469	-4.20792887634676	5.69524465101958	0.400373006286675	1.60293120670104	1.81581669451339	0.473212299960237	3.0237912878368	0.472241898921001	-0.0770951969713738	-0.665383348722144	-5.31354298105715	5.96341140326562	0.491590847747693	2.95199681659231	1.29452082803007	0.187961692063052	0.469960554970032	3.02231049306363	-0.418484295249706	-0.0864256713835297
17	0.3469	-4.20792887634676	5.69524465101958	0.400373006286675	1.60293120670104	1.81581669451339	0.473212299960237	3.0237912878368	0.472241898921001	-0.0770951969713738	-0.665383348722144	-5.33726566744987	5.98289301305202	0.488805313967805	3.01854995870709	1.25935940450102	0.200431012225072	0.471136224834937	3.07853659342924	-0.393312500927565	-0.0852804888886445
1	1.3876	-4.74771251276157	6.61014019873725	0.428511998256438	2.14596398314003	1.41996431719159	0.333831941502381	0.41976853515724	2.29799308019339	-0.623204346069513	0.0485945282883579	-4.77770041173294	6.7141578966241	0.432463678894864	2.21303233907694	1.39272079242539	0.309624541028016	0.42645101570321	2.40378601230616	-0.473309223617387	0.0504140719763234
2	1.3876	-4.74771251276157	6.61014019873725	0.428511998256438	2.14596398314003	1.41996431719159	0.333831941502381	0.41976853515724	2.29799308019339	-0.623204346069513	0.0485945282883579	-4.79367838703569	6.79607116933394	0.433145384647237	2.3240429412284	1.34267510646163	0.304311795016892	0.432360366698714	2.4227140070904	-0.538549894333546	0.0609508354262001
3	1.3876	-4.74771251276157	6.61014019873725	0.428511998256438	2.14596398314003	1.41996431719159	0.333831941502381	0.41976853515724	2.29799308019339	-0.623204346069513	0.0485945282883579	-4.89542944934175	6.80093680150649	0.437034591335005	2.39310041092565	1.33138456339962	0.306059058032388	0.435071520786252	2.50595759856158	-0.45409695282399	0.0324641032532261
4	1.3876	-4.74771251276157	6.61014019873725	0.428511998256438	2.14596398314003	1.41996431719159	0.333831941502381	0.41976853515724	2.29799308019339	-0.623204346069513	0.0485945282883579	-4.84733603818546	6.9075199732078	0.438987812258499	2.36796923798142	1.32404867937812	0.299181680421028	0.433377087077309	2.44734189037924	-0.467539010429238	0.0448433978145767
5	1.3876	-4.74771251276157	6.61014019873725	0.428511998256438	2.14596398314003	1.41996431719159	0.333831941502381	0.41976853515724	2.29799308019339	-0.623204346069513	0.0485945282883579	-4.82008157835408	6.97257850506053	0.435183459248386	2.3908398035927	1.31299524835126	0.300796895316603	0.431501035482033	2.46409935102518	-0.50974979766224	0.0559957778079706
6	1.3876	-4.74771251276157	6.61014019873725	0.428511998256438	2.14596398314003	1.41996431719159	0.333831941502381	0.41976853515724	2.29799308019339	-0.623204346069513	0.0485945282883579	-4.96682523174381	6.89032934351661	0.441641278496151	2.5662002692813	1.25474781906591	0.299297619680441	0.434075222169679	2.56475738975595	-0.491317143837333	0.0278565081368984
7	1.3876	-4.74771251276157	6.61014019873725	0.428511998256438	2.14596398314003	1.41996431719159	0.333831941502381	0.41976853515724	2.29799308019339	-0.623204346069513	0.0485945282883579	-5.00701474771322	6.90035096388017	0.442999740515483	2.6042860108509	1.25938242096125	0.2946920329861	0.445276636467693	2.62887789182347	-0.412009636049087	0.00714664207575635
8	1.3876	-4.74771251276157	6.61014019873725	0.428511998256438	2.14596398314003	1.41996431719159	0.333831941502381	0.41976853515724	2.29799308019339	-0.623204346069513	0.0485945282883579	-5.10198604726375	6.84432905167818	0.448042915277167	2.67557037700088	1.21357469466249	0.298239723619117	0.443083689033862	2.6968962736558	-0.44606639698846	-0.00262173561703405
9	1.3876	-4.74771251276157	6.61014019873725	0.428511998256438	2.14596398314003	1.41996431719159	0.333831941502381	0.41976853515724	2.29799308019339	-0.623204346069513	0.0485945282883579	-5.08774471891374	6.89863734664023	0.448061884011967	2.66359502289521	1.23978580432824	0.293544158948806	0.44558992453662	2.67725443982807	-0.414519207798944	-0.00425550532746118
10	1.3876	-4.74771251276157	6.61014019873725	0.428511998256438	2.14596398314003	1.41996431719159	0.333831941502381	0.41976853515724	2.29799308019339	-0.623204346069513	0.0485945282883579	-5.08864698743846	6.93222676102286	0.451239289896681	2.66215184232306	1.26373508334935	0.284661649086393	0.443855729465388	2.78147204560732	-0.391916376707199	0.00191095576205802
11	1.3876	-4.74771251276157	6.61014019873725	0.428511998256438	2.14596398314003	1.41996431719159	0.333831941502381	0.41976853515724	2.29799308019339	-0.623204346069513	0.0485945282883579	-5.10841768089873	6.94468001449389	0.451323682564086	2.69367675702451	1.21595251869006	0.294699219432018	0.447058676182324	2.79047885186046	-0.432114158722481	-0.00302727500487592
12	1.3876	-4.74771251276157	6.61014019873725	0.428511998256438	2.14596398314003	1.41996431719159	0.333831941502381	0.41976853515724	2.29799308019339	-0.623204346069513	0.0485945282883579	-5.05948365875521	7.02220062890463	0.44779819888383	2.66010564104394	1.2332104555618	0.291440888839624	0.444041943878766	2.74807751453338	-0.438563995536209	0.0171720179634968
13	1.3876	-4.74771251276157	6.61014019873725	0.428511998256438	2.14596398314003	1.41996431719159	0.333831941502381	0.41976853515724	2.29799308019339	-0.623204346069513	0.0485945282883579	-5.07922891316232	7.03231149453111	0.451758761603697	2.68552208962691	1.24574923164554	0.285508519723409	0.447551857990711	2.71451359915506	-0.419089724563449	0.0187077236928805
14	1.3876	-4.74771251276157	6.61014019873725	0.428511998256438	2.14596398314003	1.41996431719159	0.333831941502381	0.41976853515724	2.29799308019339	-0.623204346069513	0.0485945282883579	-5.17719105380728	6.96128149750247	0.452840428875426	2.7513756990332	1.1715651811794	0.29831746834547	0.45118413542899	2.80058755700709	-0.418178734940138	-0.0103130874723363
15	1.3876	-4.74771251276157	6.61014019873725	0.428511998256438	2.14596398314003	1.41996431719159	0.333831941502381	0.41976853515724	2.29799308019339	-0.623204346069513	0.0485945282883579	-5.15955269176203	7.01067393733984	0.45133107888286	2.73457590372945	1.21981588257566	0.289525734711739	0.44624195933249	2.84383591354642	-0.373633623208834	-0.0124530566544702
16	1.3876	-4.74771251276157	6.61014019873725	0.428511998256438	2.14596398314003	1.41996431719159	0.333831941502381	0.41976853515724	2.29799308019339	-0.623204346069513	0.0485945282883579	-5.17112722029728	7.01023006894885	0.456672337837195	2.76146231460829	1.20784898254185	0.288994873026614	0.448554199305492	2.84516194744792	-0.373541282126446	-0.012049982333166
17	1.3876	-4.74771251276157	6.61014019873725	0.428511998256438	2.14596398314003	1.41996431719159	0.333831941502381	0.41976853515724	2.29799308019339	-0.623204346069513	0.0485945282883579	-5.17540911079845	7.02324850594103	0.455189160266088	2.76729911473679	1.18354697161535	0.295518856661717	0.452408708207056	2.87870551524356	-0.399864847456624	-0.00511073163355227
1	2.4283	-4.97774657604738	6.91036165925851	0.44419933465243	2.46068206127902	1.34174107071017	0.273789717284218	0.428789272488665	2.64469381987941	-0.544353594254087	0.0291580882947299	-5.17728084713636	6.83679353229455	0.451762911901679	2.67734601396879	1.22142961192571	0.249916196094495	0.446911502505288	2.7857133506041	-0.51803547283191	0.0100768535086787
2	2.4283	-4.97774657604738	6.91036165925851	0.44419933465243	2.46068206127902	1.34174107071017	0.273789717284218	0.428789272488665	2.64469381987941	-0.544353594254087	0.0291580882947299	-5.21211073362339	6.91126142149156	0.454823670099012	2.71058141519276	1.20594505552633	0.244429274640431	0.447891896408295	2.72961735830981	-0.478945699920057	0.002360895490262
3	2.4283	-4.97774657604738	6.91036165925851	0.44419933465243	2.46068206127902	1.34174107071017	0.273789717284218	0.428789272488665	2.64469381987941	-0.544353594254087	0.0291580882947299	-5.22967487680743	6.95671478021947	0.455928004306278	2.8768411941238	1.17799954521236	0.241747312066692	0.44686133580443	2.79116194481821	-0.479763104383173	0.00824326568242617
4	2.4283	-4.97774657604738	6.91036165925851	0.44419933465243	2.46068206127902	1.34174107071017	0.273789717284218	0.428789272488665	2.64469381987941	-0.544353594254087	0.0291580882947299	-5.26284441217124	6.98546432621101	0.457220865081861	2.88571070796385	1.16647298297729	0.237797484770931	0.451079867314523	2.79062378972959	-0.464485283311735	0.0032965136040001
5	2.4283	-4.97774657604738	6.91036165925851	0.44419933465243	2.46068206127902	1.34174107071017	0.273789717284218	0.428789272488665	2.64469381987941	-0.544353594254087	0.0291580882947299	-5.29356396263575	7.01957049465379	0.458190178751207	2.92215043922932	1.16029782567663	0.233941325484501	0.453511781710246	2.79971952627974	-0.488578557609873	0.00126863686527421
6	2.4283	-4.97774657604738	6.91036165925851	0.44419933465243	2.46068206127902	1.34174107071017	0.273789717284218	0.428789272488665	2.64469381987941	-0.544353594254087	0.0291580882947299	-5.27706966045356	7.05937277275216	0.455772775696467	2.85216611814299	1.16228214751345	0.238289901116009	0.447757237436686	2.73304750384456	-0.42434505023643	-0.00194078346132135
7	2.4283	-4.97774657604738	6.91036165925851	0.44419933465243	2.46068206127902	1.34174107071017	0.273789717284218	0.428789272488665	2.64469381987941	-0.544353594254087	0.0291580882947299	-5.27582033422069	7.09733498824557	0.458300297537233	2.86164252341762	1.1912760776953	0.232715760314229	0.457306531654838	2.81940123019828	-0.473600201301793	-0.00658523417500707
8	2.4283	-4.97774657604738	6.91036165925851	0.44419933465243	2.46068206127902	1.34174107071017	0.273789717284218	0.428789272488665	2.64469381987941	-0.544353594254087	0.0291580882947299	-5.37999815258784	7.03521611251778	0.464426518743117	2.89874057700001	1.1487583503682	0.234846665866447	0.46587978082319	2.84123580789205	-0.483561484799156	-0.00578645131960228
9	2.4283	-4.97774657604738	6.91036165925851	0.44419933465243	2.46068206127902	1.34174107071017	0.273789717284218	0.428789272488665	2.64469381987941	-0.544353594254087	0.0291580882947299	-5.38766713306488	7.08926256464571	0.456424025653853	2.89457670870752	1.14514795945381	0.235800630148058	0.450238894586901	2.81922092748278	-0.444239758823304	-0.011517075893185
10	2.4283	-4.97774657604738	6.91036165925851	0.44419933465243	2.46068206127902	1.34174107071017	0.273789717284218	0.428789272488665	2.64469381987941	-0.544353594254087	0.0291580882947299	-5.35542213970826	7.1700768810348	0.456788775364742	2.94773184226669	1.11277046712719	0.226840156423131	0.452632787832412	2.84658207120125	-0.481845884973339	-0.003830083242624
11	2.4283	-4.97774657604738	6.91036165925851	0.44419933465243	2.46068206127902	1.34174107071017	0.273789717284218	0.428789272488665	2.64469381987941	-0.544353594254087	0.0291580882947299	-5.33593567208285	7.17233778965093	0.458716118472191	2.90652483416373	1.16717779110961	0.23368510128317	0.449397453834315	2.79329193221207	-0.458421560573647	-0.00227279424716164
12	2.4283	-4.97774657604738	6.91036165925851	0.44419933465243	2.46068206127902	1.34174107071017	0.273789717284218	0.428789272488665	2.64469381987941	-0.544353594254087	0.0291580882947299	-5.31951773576795	7.23855394121844	0.456853172268139	2.89979840888101	1.17066523065585	0.234408120619263	0.453092512558668	2.84537034373545	-0.46605960780959	0.00283241488816746
13	2.4283	-4.97774657604738	6.91036165925851	0.44419933465243	2.46068206127902	1.34174107071017	0.273789717284218	0.428789272488665	2.64469381987941	-0.544353594254087	0.0291580882947299	-5.40899837599592	7.19313429561471	0.46425069801924	2.98317815172149	1.11475389170366	0.224164975949428	0.457222614828222	3.01748829254066	-0.465261169686695	-0.00334348775899729
14	2.4283	-4.97774657604738	6.91036165925851	0.44419933465243	2.46068206127902	1.34174107071017	0.273789717284218	0.428789272488665	2.64469381987941	-0.544353594254087	0.0291580882947299	-5.39136763356445	7.23141386559675	0.464834551520108	3.0032621822758	1.13638441165945	0.221925212659498	0.453332031879954	3.01506469653114	-0.430700756106261	-0.0100675600039871
15	2.4283	-4.97774657604738	6.91036165925851	0.44419933465243	2.46068206127902	1.34174107071017	0.273789717284218	0.428789272488665	2.64469381987941	-0.544353594254087	0.0291580882947299	-5.48377374872299	7.17042556775039	0.468370245213775	3.12821043796781	1.10809862352102	0.223937808832481	0.46342424553112	3.05945276365019	-0.440559150503738	-0.0119351971256595
16	2.4283	-4.97774657604738	6.91036165925851	0.44419933465243	2.46068206127902	1.34174107071017	0.273789717284218	0.428789272488665	2.64469381987941	-0.544353594254087	0.0291580882947299	-5.47504725799945	7.18981276747989	0.46781988642821	3.10270192581626	1.08769354781616	0.22624020694251	0.462182014986801	3.05115088057628	-0.443164417689048	-0.0189225744868477
17	2.4283	-4.97774657604738	6.91036165925851	0.44419933465243	2.46068206127902	1.34174107071017	0.273789717284218	0.428789272488665	2.64469381987941	-0.544353594254087	0.0291580882947299	-5.33691439248299	7.35858675324072	0.458114585036892	2.99923987280773	1.09744791071837	0.231887525816951	0.456177974915479	2.85200779676559	-0.465808366593057	-0.0178710781682904
1	3.469	-5.16676954646987	7.07049741783605	4.64337218503111	0.5534975765283	0.201445122373808	1.00731821966422	0.443022433808718	2.77982222002288	-0.527704056044118	0.0350069636876855	-5.30121662871376	7.06603802885507	4.6922845460643	0.558927780474869	0.19529368739747	1.00414586593565	0.44972393968682	2.91221256354677	-0.413407319351771	0.00182913200741743
2	3.469	-5.16676954646987	7.07049741783605	4.64337218503111	0.5534975765283	0.201445122373808	1.00731821966422	0.443022433808718	2.77982222002288	-0.527704056044118	0.0350069636876855	-5.3734957538621	7.07060100149928	4.87698693537661	0.562831715524996	0.195421801769502	0.979783779448391	0.458066194612414	3.00590927692755	-0.409675919642266	-0.0102615861942116
3	3.469	-5.16676954646987	7.07049741783605	4.64337218503111	0.5534975765283	0.201445122373808	1.00731821966422	0.443022433808718	2.77982222002288	-0.527704056044118	0.0350069636876855	-5.33524084188894	7.1725494750188	4.98465040066846	0.571518985283702	0.191624635208243	0.96725423084221	0.457342918972775	2.82738672191272	-0.384560971827057	0.0112234638621367
4	3.469	-5.16676954646987	7.07049741783605	4.64337218503111	0.5534975765283	0.201445122373808	1.00731821966422	0.443022433808718	2.77982222002288	-0.527704056044118	0.0350069636876855	-5.34720192518865	7.22831727848129	5.11889272048448	0.569548157426038	0.194240831706839	0.959265553691639	0.456709856249977	2.97287959890649	-0.395125038618886	0.0164020083501032
5	3.469	-5.16676954646987	7.07049741783605	4.64337218503111	0.5534975765283	0.201445122373808	1.00731821966422	0.443022433808718	2.77982222002288	-0.527704056044118	0.0350069636876855	-5.41139358503078	7.1955005218841	5.06842716419569	0.575467633630212	0.18796499084025	0.95952530881166	0.460727249348012	2.86165558960368	-0.328354530130492	-0.0133557966475779
6	3.469	-5.16676954646987	7.07049741783605	4.64337218503111	0.5534975765283	0.201445122373808	1.00731821966422	0.443022433808718	2.77982222002288	-0.527704056044118	0.0350069636876855	-5.59779354331649	7.14956535734006	5.02075700351007	0.576299857622264	0.188587653886317	0.945028606256941	0.473721531650328	3.32213254451863	-0.333402470175565	-0.0402219929108108
7	3.469	-5.16676954646987	7.07049741783605	4.64337218503111	0.5534975765283	0.201445122373808	1.00731821966422	0.443022433808718	2.77982222002288	-0.527704056044118	0.0350069636876855	-5.61882412199678	7.16041882486383	5.01549109281638	0.571610681135261	0.187051094081977	0.942955687243483	0.473118184024481	3.30512594622095	-0.330205805046502	-0.0453227564378609
8	3.469	-5.16676954646987	7.07049741783605	4.64337218503111	0.5534975765283	0.201445122373808	1.00731821966422	0.443022433808718	2.77982222002288	-0.527704056044118	0.0350069636876855	-5.60301279285914	7.19473387173645	5.01745847204161	0.575379243538616	0.185181323827694	0.946841171055095	0.473193288712444	3.31634070029189	-0.31130693310823	-0.0393151461007013
9	3.469	-5.16676954646987	7.07049741783605	4.64337218503111	0.5534975765283	0.201445122373808	1.00731821966422	0.443022433808718	2.77982222002288	-0.527704056044118	0.0350069636876855	-5.65585576715017	7.18253314294384	5.10464867893937	0.570395503094128	0.18833339442763	0.938333395151041	0.47489520806728	3.34260476109208	-0.324362828645829	-0.0449957105436445
10	3.469	-5.16676954646987	7.07049741783605	4.64337218503111	0.5534975765283	0.201445122373808	1.00731821966422	0.443022433808718	2.77982222002288	-0.527704056044118	0.0350069636876855	-5.67697179640915	7.16975003729893	5.03145405904751	0.576847547448482	0.181456648782289	0.937610989632717	0.477100755602321	3.47152994570746	-0.323528031847428	-0.0480617160407398
11	3.469	-5.16676954646987	7.07049741783605	4.64337218503111	0.5534975765283	0.201445122373808	1.00731821966422	0.443022433808718	2.77982222002288	-0.527704056044118	0.0350069636876855	-5.62265328048981	7.23621065579381	5.2140831314184	0.578642259592729	0.180646225683088	0.942463912304363	0.47337322496565	3.30211869578713	-0.291727782020035	-0.037056573964918
12	3.469	-5.16676954646987	7.07049741783605	4.64337218503111	0.5534975765283	0.201445122373808	1.00731821966422	0.443022433808718	2.77982222002288	-0.527704056044118	0.0350069636876855	-5.58066950158049	7.28146127251729	5.37315001064944	0.578325787891039	0.17804026480946	0.928511115491354	0.471285215930074	3.18341332600315	-0.319535795204099	-0.0175274921943139
13	3.469	-5.16676954646987	7.07049741783605	4.64337218503111	0.5534975765283	0.201445122373808	1.00731821966422	0.443022433808718	2.77982222002288	-0.527704056044118	0.0350069636876855	-5.65133848771635	7.23036535477404	5.27796722733896	0.57929617200086	0.176005592395232	0.93106080760933	0.476904384720228	3.32982139772348	-0.302833030501559	-0.0355186447766795
1	4.5097	-5.62753272599948	6.88149727488651	0.469293012720315	3.19680011964207	1.18315662635287	0.197556389111753	0.462755489920017	3.23811543381813	-0.458707896987195	-0.0503863957462878	-5.77144470765105	6.85542476136694	0.477747129707211	3.44921468047613	1.1246178290194	0.181538680686813	0.474022253409896	3.32953736764862	-0.404915830305997	-0.0724938782968797
2	4.5097	-5.62753272599948	6.88149727488651	0.469293012720315	3.19680011964207	1.18315662635287	0.197556389111753	0.462755489920017	3.23811543381813	-0.458707896987195	-0.0503863957462878	-5.81877462459987	6.89022196314888	0.485208628487781	3.43148839879437	1.07788285892877	0.185253867005871	0.478766091262731	3.40739469374789	-0.396954140802215	-0.072159088665317
3	4.5097	-5.62753272599948	6.88149727488651	0.469293012720315	3.19680011964207	1.18315662635287	0.197556389111753	0.462755489920017	3.23811543381813	-0.458707896987195	-0.0503863957462878	-5.85509373867973	6.90968340723067	0.487811237062605	3.49336476517641	1.07297867505226	0.179846447331436	0.48646713894705	3.46419815237527	-0.372833483855542	-0.0794507052357637
4	4.5097	-5.62753272599948	6.88149727488651	0.469293012720315	3.19680011964207	1.18315662635287	0.197556389111753	0.462755489920017	3.23811543381813	-0.458707896987195	-0.0503863957462878	-5.79508884505508	7.01464828680467	0.488631996903047	3.49789270566444	1.06995670938335	0.172427647650042	0.489821820747459	3.38667074748588	-0.380146289658553	-0.0545860488537777
5	4.5097	-5.62753272599948	6.88149727488651	0.469293012720315	3.19680011964207	1.18315662635287	0.197556389111753	0.462755489920017	3.23811543381813	-0.458707896987195	-0.0503863957462878	-5.96971545345089	6.90776275467257	0.497832303529571	3.64420559273382	1.04527694974319	0.177117647784208	0.496473054068158	3.6066999436031	-0.367426155546043	-0.0804674701504005
6	4.5097	-5.62753272599948	6.88149727488651	0.469293012720315	3.19680011964207	1.18315662635287	0.197556389111753	0.462755489920017	3.23811543381813	-0.458707896987195	-0.0503863957462878	-6.0049010430588	6.91583507520672	0.50115969177796	3.73029619668631	1.03957042075226	0.162632976904803	0.500790330289122	3.67414530090871	-0.365165185636036	-0.0873841847238121
7	4.5097	-5.62753272599948	6.88149727488651	0.469293012720315	3.19680011964207	1.18315662635287	0.197556389111753	0.462755489920017	3.23811543381813	-0.458707896987195	-0.0503863957462878	-5.93916179570335	7.00883917750591	0.496861052942771	3.65320334229116	1.04906313190481	0.170830409176353	0.495913968274836	3.61211018438002	-0.374466538875561	-0.0701369483795575
8	4.5097	-5.62753272599948	6.88149727488651	0.469293012720315	3.19680011964207	1.18315662635287	0.197556389111753	0.462755489920017	3.23811543381813	-0.458707896987195	-0.0503863957462878	-5.97265238330446	7.00945776596362	0.499637749375393	3.73203541671661	1.02488687568925	0.16987380043478	0.49899312112325	3.65165886316745	-0.377333923001159	-0.0709522735991114
9	4.5097	-5.62753272599948	6.88149727488651	0.469293012720315	3.19680011964207	1.18315662635287	0.197556389111753	0.462755489920017	3.23811543381813	-0.458707896987195	-0.0503863957462878	-5.8283664325295	7.17213797771691	0.492396347860049	3.61935756249023	1.05128603959335	0.166845044682737	0.491074890993825	3.48992604804914	-0.360403124771319	-0.0670775384655935
10	4.5097	-5.62753272599948	6.88149727488651	0.469293012720315	3.19680011964207	1.18315662635287	0.197556389111753	0.462755489920017	3.23811543381813	-0.458707896987195	-0.0503863957462878	-6.09039226112755	6.9495884779293	0.509179771382582	3.89424749448104	1.01001074444324	0.159866973432852	0.507833182518485	3.76212547212249	-0.349535849297482	-0.0967898181858918
11	4.5097	-5.62753272599948	6.88149727488651	0.469293012720315	3.19680011964207	1.18315662635287	0.197556389111753	0.462755489920017	3.23811543381813	-0.458707896987195	-0.0503863957462878	-6.08559577365912	6.97103931357585	0.509365850682304	3.93832665381502	1.01390793442603	0.151610936206966	0.506241998147646	3.80356989373964	-0.364594660674211	-0.0873630954960928
12	4.5097	-5.62753272599948	6.88149727488651	0.469293012720315	3.19680011964207	1.18315662635287	0.197556389111753	0.462755489920017	3.23811543381813	-0.458707896987195	-0.0503863957462878	-6.13083050081204	6.95165749678673	0.513832626603378	3.99992149149478	1.00217558456353	0.150715565926459	0.512878456947342	3.83552776325905	-0.349480577135396	-0.0984647738757694
13	4.5097	-5.62753272599948	6.88149727488651	0.469293012720315	3.19680011964207	1.18315662635287	0.197556389111753	0.462755489920017	3.23811543381813	-0.458707896987195	-0.0503863957462878	-6.14803535244885	6.9531256600678	0.516141267599415	4.04819626588092	1.02155627293469	0.143659909889306	0.513688963131267	3.86794369641034	-0.331042500728241	-0.102897060433074
14	4.5097	-5.62753272599948	6.88149727488651	0.469293012720315	3.19680011964207	1.18315662635287	0.197556389111753	0.462755489920017	3.23811543381813	-0.458707896987195	-0.0503863957462878	-6.14177873517965	6.9697509274101	0.514983739120333	4.05264897007814	1.00863160987803	0.151461528884304	0.513777035527727	3.86156529616857	-0.349526378567721	-0.0962634221030268
15	4.5097	-5.62753272599948	6.88149727488651	0.469293012720315	3.19680011964207	1.18315662635287	0.197556389111753	0.462755489920017	3.23811543381813	-0.458707896987195	-0.0503863957462878	-6.04370625224681	7.09771710960292	0.506592326132031	3.90727771045008	1.00201739892361	0.154650630516242	0.507045109977583	3.711037158959	-0.376920386937187	-0.0748683588650479
1	5.5504	-5.46504623342243	7.28353310142787	0.470534953816932	2.92103198250593	1.22747868913936	0.23799786898778	0.461119784028955	3.10645928362952	-0.499895868665829	-0.0197805795550949	-5.63253497747246	7.22100850179698	0.484374681229472	3.15243164699563	1.13138369786535	0.2169283088729	0.474780325849562	3.27387256500192	-0.415978297232558	-0.0436671408075211
2	5.5504	-5.46504623342243	7.28353310142787	0.470534953816932	2.92103198250593	1.22747868913936	0.23799786898778	0.461119784028955	3.10645928362952	-0.499895868665829	-0.0197805795550949	-5.6492301787379	7.29102043231943	0.483985068682194	3.25068189521387	1.10708224922097	0.224154911979849	0.477600100345937	3.33402994662408	-0.400416467721102	-0.0331774187351071
3	5.5504	-5.46504623342243	7.28353310142787	0.470534953816932	2.92103198250593	1.22747868913936	0.23799786898778	0.461119784028955	3.10645928362952	-0.499895868665829	-0.0197805795550949	-5.65107933385717	7.35913960146832	0.483791256812996	3.24102792755665	1.11560652304617	0.222748862648339	0.47720964504294	3.30717388441443	-0.385587022833455	-0.0477389840446604
4	5.5504	-5.46504623342243	7.28353310142787	0.470534953816932	2.92103198250593	1.22747868913936	0.23799786898778	0.461119784028955	3.10645928362952	-0.499895868665829	-0.0197805795550949	-5.65504937503639	7.41242902649794	0.480491416452313	3.24046579494773	1.08640703131187	0.228618320726461	0.47802444940876	3.36033238415351	-0.401753405517856	-0.0355999006911523
5	5.5504	-5.46504623342243	7.28353310142787	0.470534953816932	2.92103198250593	1.22747868913936	0.23799786898778	0.461119784028955	3.10645928362952	-0.499895868665829	-0.0197805795550949	-5.72708310503989	7.37163145479076	0.489195528104941	3.28815529779187	1.06241665652995	0.226428621672341	0.484066488083726	3.47289991186596	-0.38208675494293	-0.0396601480927247
6	5.5504	-5.46504623342243	7.28353310142787	0.470534953816932	2.92103198250593	1.22747868913936	0.23799786898778	0.461119784028955	3.10645928362952	-0.499895868665829	-0.0197805795550949	-5.66682001467448	7.49167441295107	0.479726243246044	3.2854970787102	1.12551932638193	0.225808919389479	0.474900012714594	3.37086367694675	-0.353072680405855	-0.0509628294503856
7	5.5504	-5.46504623342243	7.28353310142787	0.470534953816932	2.92103198250593	1.22747868913936	0.23799786898778	0.461119784028955	3.10645928362952	-0.499895868665829	-0.0197805795550949	-5.58444804867705	7.60000117659324	0.476096440193451	3.26175198964652	1.11688616214943	0.228778066601781	0.471308608340404	3.27391815908418	-0.376363209403079	-0.0492357307166804
8	5.5504	-5.46504623342243	7.28353310142787	0.470534953816932	2.92103198250593	1.22747868913936	0.23799786898778	0.461119784028955	3.10645928362952	-0.499895868665829	-0.0197805795550949	-5.78473874037358	7.41566828634077	0.491395479427801	3.47121696615934	1.08969343057398	0.204285712902513	0.491499079999388	3.49299387322031	-0.325765477022935	-0.0454036309994209
9	5.5504	-5.46504623342243	7.28353310142787	0.470534953816932	2.92103198250593	1.22747868913936	0.23799786898778	0.461119784028955	3.10645928362952	-0.499895868665829	-0.0197805795550949	-5.79713686703607	7.42417187380601	0.486799041239305	3.37833580781571	1.12039341763775	0.200779391620187	0.490252395404127	3.51803303672572	-0.325866432694278	-0.0384139552416296
10	5.5504	-5.46504623342243	7.28353310142787	0.470534953816932	2.92103198250593	1.22747868913936	0.23799786898778	0.461119784028955	3.10645928362952	-0.499895868665829	-0.0197805795550949	-5.76377423585919	7.48546893927332	0.488053284925461	3.52317270397403	1.07666479255527	0.22264887062996	0.488997825971328	3.3880673219686	-0.362471382846681	-0.0515918215518054
11	5.5504	-5.46504623342243	7.28353310142787	0.470534953816932	2.92103198250593	1.22747868913936	0.23799786898778	0.461119784028955	3.10645928362952	-0.499895868665829	-0.0197805795550949	-5.79973339480108	7.48170877378399	0.490157170402291	3.56028401328675	1.08871932332647	0.205802977503549	0.48843330582838	3.39589427398657	-0.345097404352279	-0.0506305027362377
12	5.5504	-5.46504623342243	7.28353310142787	0.470534953816932	2.92103198250593	1.22747868913936	0.23799786898778	0.461119784028955	3.10645928362952	-0.499895868665829	-0.0197805795550949	-5.73132844267039	7.57326984928462	0.485649033716472	3.55600042363222	1.08639614968539	0.204406925564799	0.483341528713563	3.36028315401005	-0.354519331367391	-0.0473107154166286
13	5.5504	-5.46504623342243	7.28353310142787	0.470534953816932	2.92103198250593	1.22747868913936	0.23799786898778	0.461119784028955	3.10645928362952	-0.499895868665829	-0.0197805795550949	-5.7618615342369	7.549768494062	0.490165797312788	3.61941486843084	1.07808089744086	0.209571096108222	0.486004696141488	3.3739656417907	-0.359062095397672	-0.0506837484468024
14	5.5504	-5.46504623342243	7.28353310142787	0.470534953816932	2.92103198250593	1.22747868913936	0.23799786898778	0.461119784028955	3.10645928362952	-0.499895868665829	-0.0197805795550949	-5.74195647115224	7.59663805917011	0.486013836240405	3.46200443315529	1.11712497566006	0.208117742090851	0.487684911140176	3.42917189485682	-0.341783603654542	-0.0496066682583829
15	5.5504	-5.46504623342243	7.28353310142787	0.470534953816932	2.92103198250593	1.22747868913936	0.23799786898778	0.461119784028955	3.10645928362952	-0.499895868665829	-0.0197805795550949	-5.81443167670566	7.53324077226947	0.492302822886991	3.60703260276813	1.09512051721382	0.205762466618346	0.491052409797452	3.49124885458401	-0.333486230289333	-0.0483369746056484
1	1.0407	-4.45413552974919	3.67363530690119	1.48575470994077	0.352918631804735	-0.0742154511865943	1.05253659239951	0.413997496919683	2.28828242272186	-0.914485826326449	-0.0479683798872566	-4.73349659373946	3.57133935944786	1.5980396259966	0.348120984973502	-0.051952689010473	1.03118925186142	0.422475449045585	3.10720579056446	-0.773906431663877	-0.0993512594047598
2	1.0407	-4.45413552974919	3.67363530690119	1.48575470994077	0.352918631804735	-0.0742154511865943	1.05253659239951	0.413997496919683	2.28828242272186	-0.914485826326449	-0.0479683798872566	-4.83357466022006	3.61551364615666	1.74591374943672	0.35530347813274	-0.0520974881434191	1.0147182840784	0.429866223328827	3.7203337587983	-0.712541746704081	-0.111654786214467
3	1.0407	-4.45413552974919	3.67363530690119	1.48575470994077	0.352918631804735	-0.0742154511865943	1.05253659239951	0.413997496919683	2.28828242272186	-0.914485826326449	-0.0479683798872566	-4.91353523528842	3.65308184771408	1.94506754274721	0.358357134060041	-0.0623164956111271	0.852195416282746	0.435870234002159	4.42405860561747	-0.717873384961542	-0.140860528548078
4	1.0407	-4.45413552974919	3.67363530690119	1.48575470994077	0.352918631804735	-0.0742154511865943	1.05253659239951	0.413997496919683	2.28828242272186	-0.914485826326449	-0.0479683798872566	-4.9477161110636	3.73697745639475	2.35719919386878	0.370295207623069	-0.0883432896855443	0.756364721265751	0.443235996408594	4.00006272722464	-0.659924399472398	-0.168635985913242
5	1.0407	-4.45413552974919	3.67363530690119	1.48575470994077	0.352918631804735	-0.0742154511865943	1.05253659239951	0.413997496919683	2.28828242272186	-0.914485826326449	-0.0479683798872566	-4.99762700558994	3.75970500389155	2.37942728469	0.370395667468255	-0.0814449210401011	0.763940681777931	0.44579284167407	4.26783955954261	-0.64552735340375	-0.174610545272715
6	1.0407	-4.45413552974919	3.67363530690119	1.48575470994077	0.352918631804735	-0.0742154511865943	1.05253659239951	0.413997496919683	2.28828242272186	-0.914485826326449	-0.0479683798872566	-5.04615388957782	3.77656499360343	2.42470973531293	0.375870234755983	-0.0844258711939331	0.696457664046009	0.450833032502626	4.39074413371947	-0.630899995566265	-0.179822389400162
7	1.0407	-4.45413552974919	3.67363530690119	1.48575470994077	0.352918631804735	-0.0742154511865943	1.05253659239951	0.413997496919683	2.28828242272186	-0.914485826326449	-0.0479683798872566	-5.10373455050406	3.77712172495563	2.58827879870354	0.375964766088718	-0.0738965966893552	0.682389209940387	0.461139954008282	4.51100736010166	-0.613704941301747	-0.181110652364521
8	1.0407	-4.45413552974919	3.67363530690119	1.48575470994077	0.352918631804735	-0.0742154511865943	1.05253659239951	0.413997496919683	2.28828242272186	-0.914485826326449	-0.0479683798872566	-5.14328809062916	3.80900930340347	2.64392083092322	0.377381047106115	-0.089062212487921	0.714355223119213	0.46287654759765	4.55949532882448	-0.603569417805687	-0.178874440924934
9	1.0407	-4.45413552974919	3.67363530690119	1.48575470994077	0.352918631804735	-0.0742154511865943	1.05253659239951	0.413997496919683	2.28828242272186	-0.914485826326449	-0.0479683798872566	-5.24287801058193	3.77241303830347	2.64155255049997	0.373791909219091	-0.0782384596079228	0.673120042625813	0.462792154344818	4.67788591590673	-0.574737965475921	-0.191186996150494
10	1.0407	-4.45413552974919	3.67363530690119	1.48575470994077	0.352918631804735	-0.0742154511865943	1.05253659239951	0.413997496919683	2.28828242272186	-0.914485826326449	-0.0479683798872566	-5.27753097957692	3.76733063666958	2.16378593942355	0.370266429184766	-0.032655538429106	0.718762876996871	0.461950540163562	5.17910191340576	-0.580646380907068	-0.16515536828439
11	1.0407	-4.45413552974919	3.67363530690119	1.48575470994077	0.352918631804735	-0.0742154511865943	1.05253659239951	0.413997496919683	2.28828242272186	-0.914485826326449	-0.0479683798872566	-5.31188648609462	3.76579248363736	2.36427810517927	0.371073812583761	-0.0628792751502072	0.771986712652008	0.468180658188875	5.3000074270209	-0.560550181782366	-0.159380444805037
12	1.0407	-4.45413552974919	3.67363530690119	1.48575470994077	0.352918631804735	-0.0742154511865943	1.05253659239951	0.413997496919683	2.28828242272186	-0.914485826326449	-0.0479683798872566	-5.36522459648313	3.71199507642599	1.91568167689722	0.368793601296668	-0.0155893612342297	0.725924489864277	0.467136804252235	5.6743828354971	-0.606717918552825	-0.152311312786121
13	1.0407	-4.45413552974919	3.67363530690119	1.48575470994077	0.352918631804735	-0.0742154511865943	1.05253659239951	0.413997496919683	2.28828242272186	-0.914485826326449	-0.0479683798872566	-5.3737755606851	3.73414142219701	2.11972269043628	0.37277190763074	-0.00835805294172505	0.704823422099252	0.475952027249674	5.36421468430204	-0.567205201896203	-0.142986792056207
14	1.0407	-4.45413552974919	3.67363530690119	1.48575470994077	0.352918631804735	-0.0742154511865943	1.05253659239951	0.413997496919683	2.28828242272186	-0.914485826326449	-0.0479683798872566	-5.42622391484676	3.71814270971357	2.05945009526675	0.371259064752068	-0.03180177069724	0.738820728979373	0.471865539583267	5.67618130720752	-0.570628830960234	-0.14671107170064
15	1.0407	-4.45413552974919	3.67363530690119	1.48575470994077	0.352918631804735	-0.0742154511865943	1.05253659239951	0.413997496919683	2.28828242272186	-0.914485826326449	-0.0479683798872566	-5.42994799598306	3.74186835004922	2.06507211221837	0.372272703305183	-0.00273418662652505	0.728525079498383	0.479120981175871	5.69088970532911	-0.548103960365477	-0.144171501524234
16	1.0407	-4.45413552974919	3.67363530690119	1.48575470994077	0.352918631804735	-0.0742154511865943	1.05253659239951	0.413997496919683	2.28828242272186	-0.914485826326449	-0.0479683798872566	-5.45125093085177	3.74853524735929	2.0749700708135	0.373287512185196	-0.00482429852332583	0.690711931150903	0.480853936740992	5.50709951456572	-0.539244694127446	-0.135512571583406
17	1.0407	-4.45413552974919	3.67363530690119	1.48575470994077	0.352918631804735	-0.0742154511865943	1.05253659239951	0.413997496919683	2.28828242272186	-0.914485826326449	-0.0479683798872566	-5.4540071910224	3.75675826396329	1.92407062795363	0.371144359587038	0.00280204899119816	0.707997960843899	0.474823866668291	5.55424883963898	-0.582390676615242	-0.130421875906728
1	2.0814	-5.05053420648058	3.96071658436579	1.74891416891282	0.378220634963798	-0.000490569437498405	0.826223513553954	1.76060539263372	0.374917217350707	-0.116130768343235	-0.983134025552362	-5.1702780876142	3.96849063936499	1.94647286173284	0.377626683614283	-0.0266755963897217	0.8032472705571	1.90900116766279	0.374833582178207	-0.139529722701549	-0.859327298559059
2	2.0814	-5.05053420648058	3.96071658436579	1.74891416891282	0.378220634963798	-0.000490569437498405	0.826223513553954	1.76060539263372	0.374917217350707	-0.116130768343235	-0.983134025552362	-5.22588163902595	4.00801082652138	2.05496885156338	0.380473732637339	-0.0205440855180905	0.793437080140549	1.95708238819725	0.382061939181802	-0.116522675735847	-0.855637740706527
3	2.0814	-5.05053420648058	3.96071658436579	1.74891416891282	0.378220634963798	-0.000490569437498405	0.826223513553954	1.76060539263372	0.374917217350707	-0.116130768343235	-0.983134025552362	-5.27339379146892	4.03268704789169	2.0530779457681	0.382885980965295	-0.00648808389810127	0.765886595177981	2.11245435655369	0.380843246035313	-0.119380205723762	-0.868211523291342
4	2.0814	-5.05053420648058	3.96071658436579	1.74891416891282	0.378220634963798	-0.000490569437498405	0.826223513553954	1.76060539263372	0.374917217350707	-0.116130768343235	-0.983134025552362	-5.30166063089711	4.07048250106837	2.12705281642387	0.38640325960275	-0.00179205041606358	0.807615353224028	2.13400432758583	0.3847106921825	-0.119589727785804	-0.822241163987854
5	2.0814	-5.05053420648058	3.96071658436579	1.74891416891282	0.378220634963798	-0.000490569437498405	0.826223513553954	1.76060539263372	0.374917217350707	-0.116130768343235	-0.983134025552362	-5.35087501846262	4.07955560845953	2.26347229229726	0.387124080112692	-0.0107237201551337	0.71926560479607	0.456074337389686	4.66747234789867	-0.615373393668118	-0.0920007616746757
6	2.0814	-5.05053420648058	3.96071658436579	1.74891416891282	0.378220634963798	-0.000490569437498405	0.826223513553954	1.76060539263372	0.374917217350707	-0.116130768343235	-0.983134025552362	-5.43767964622666	4.04115348483803	2.27889224548469	0.385092777961595	-0.00632063987971345	0.742567085058877	2.13350495069609	0.38685200101646	-0.138333340734805	-0.828611845986012
7	2.0814	-5.05053420648058	3.96071658436579	1.74891416891282	0.378220634963798	-0.000490569437498405	0.826223513553954	1.76060539263372	0.374917217350707	-0.116130768343235	-0.983134025552362	-5.48217072533283	4.06880897824399	2.34061893888198	0.383757246574395	-0.00390932536338125	0.763874911788135	0.465654702365503	5.03955398523456	-0.567226436330948	-0.118568750406118
8	2.0814	-5.05053420648058	3.96071658436579	1.74891416891282	0.378220634963798	-0.000490569437498405	0.826223513553954	1.76060539263372	0.374917217350707	-0.116130768343235	-0.983134025552362	-5.50927359740652	4.06469491023284	2.05932865330658	0.382670695194422	0.0122675433677673	0.70677001377607	2.20516859639806	0.385566731561601	-0.132223395472047	-0.871139530281816
9	2.0814	-5.05053420648058	3.96071658436579	1.74891416891282	0.378220634963798	-0.000490569437498405	0.826223513553954	1.76060539263372	0.374917217350707	-0.116130768343235	-0.983134025552362	-5.51292674997538	4.1084190097926	2.28086503458498	0.38681719697784	0.00668129015679566	0.730305567907889	2.19221980581185	0.389636099226556	-0.119982280154124	-0.837577357447686
10	2.0814	-5.05053420648058	3.96071658436579	1.74891416891282	0.378220634963798	-0.000490569437498405	0.826223513553954	1.76060539263372	0.374917217350707	-0.116130768343235	-0.983134025552362	-5.41583292974527	4.23354298343575	2.21788253724481	0.397330089377908	0.000487584281722433	0.736188585786282	0.460115036541141	4.63366732992125	-0.605850893968079	-0.111350391832776
11	2.0814	-5.05053420648058	3.96071658436579	1.74891416891282	0.378220634963798	-0.000490569437498405	0.826223513553954	1.76060539263372	0.374917217350707	-0.116130768343235	-0.983134025552362	-5.59634552621848	4.09292614862004	0.475231325473382	5.79820919989031	0.434974184397632	0.00388797158345083	2.31028863396432	0.388882273024607	-0.135448658952136	-0.853253662348628
12	2.0814	-5.05053420648058	3.96071658436579	1.74891416891282	0.378220634963798	-0.000490569437498405	0.826223513553954	1.76060539263372	0.374917217350707	-0.116130768343235	-0.983134025552362	-5.54776457197153	4.18445415032718	2.27100937702604	0.392308445232836	-0.00398473393952835	0.736945790911207	2.37096181168639	0.392494758153965	-0.137643644890724	-0.782695317497897
13	2.0814	-5.05053420648058	3.96071658436579	1.74891416891282	0.378220634963798	-0.000490569437498405	0.826223513553954	1.76060539263372	0.374917217350707	-0.116130768343235	-0.983134025552362	-5.53789256977478	4.21841674271167	2.33498860828086	0.398465769835121	0.0180600611729838	0.682787415889937	0.474834964453562	5.50474004718456	-0.556970488625481	-0.120206426495628
14	2.0814	-5.05053420648058	3.96071658436579	1.74891416891282	0.378220634963798	-0.000490569437498405	0.826223513553954	1.76060539263372	0.374917217350707	-0.116130768343235	-0.983134025552362	-5.71379912233642	4.0915166530548	2.28387723220677	0.390161884388147	0.0186066155650548	0.716092703160347	2.50058357645591	0.389926884671765	-0.133131121440345	-0.785451963933443
15	2.0814	-5.05053420648058	3.96071658436579	1.74891416891282	0.378220634963798	-0.000490569437498405	0.826223513553954	1.76060539263372	0.374917217350707	-0.116130768343235	-0.983134025552362	-5.68048884064249	4.13421342241891	2.15241186425723	0.385836574554994	0.0140040029365173	0.791579399998127	2.35165273106255	0.391693511154903	-0.134685910680488	-0.820550296255118
16	2.0814	-5.05053420648058	3.96071658436579	1.74891416891282	0.378220634963798	-0.000490569437498405	0.826223513553954	1.76060539263372	0.374917217350707	-0.116130768343235	-0.983134025552362	-5.59985232455062	4.2485263957249	2.25214957358827	0.397433096758152	0.00753394880278686	0.702490920436203	0.474007625053453	5.5568363549901	-0.561061231881298	-0.115686604162837
17	2.0814	-5.05053420648058	3.96071658436579	1.74891416891282	0.378220634963798	-0.000490569437498405	0.826223513553954	1.76060539263372	0.374917217350707	-0.116130768343235	-0.983134025552362	-5.58438077822296	4.29865764730609	2.36924191836613	0.400414209964309	0.0177775946721037	0.716545134632314	2.61200677806195	0.399215338896114	-0.124263652902408	-0.764084178242541
18	2.0814	-5.05053420648058	3.96071658436579	1.74891416891282	0.378220634963798	-0.000490569437498405	0.826223513553954	1.76060539263372	0.374917217350707	-0.116130768343235	-0.983134025552362	-5.61702216138266	4.28617912856418	2.32341097939462	0.40169390046427	0.0317501182701651	0.649344487912334	2.62522352247745	0.398931852361024	-0.10431016561058	-0.834312282054106
1	3.1221	-5.52795389703459	4.05449461979866	1.62646950844401	0.377191433925412	0.00687884501463952	0.663108557323954	1.64834160596632	0.377669373865292	-0.187491034908008	-1.07421496974281	-5.64709424473539	4.06015951012501	1.56028327932514	0.386402372327418	0.0190591169810702	0.769979581563354	0.459203835836439	4.31750323866681	-0.668209900314056	-0.135701817257939
2	3.1221	-5.52795389703459	4.05449461979866	1.62646950844401	0.377191433925412	0.00687884501463952	0.663108557323954	1.64834160596632	0.377669373865292	-0.187491034908008	-1.07421496974281	-5.83683127467579	3.99143562457189	1.59500704652013	0.382371527845466	0.00271865536741548	0.74599095385044	1.90892273160204	0.377345622463462	-0.154939260511837	-0.983938370604911
3	3.1221	-5.52795389703459	4.05449461979866	1.62646950844401	0.377191433925412	0.00687884501463952	0.663108557323954	1.64834160596632	0.377669373865292	-0.187491034908008	-1.07421496974281	-5.90382129416537	4.00378463776474	1.60993111136893	0.380850720196214	0.0187919619514681	0.755274427510442	1.93182257387501	0.3762973767741	-0.175349584102649	-0.93137407826355
4	3.1221	-5.52795389703459	4.05449461979866	1.62646950844401	0.377191433925412	0.00687884501463952	0.663108557323954	1.64834160596632	0.377669373865292	-0.187491034908008	-1.07421496974281	-5.93076767171092	4.02485014101858	1.61250036185051	0.389407100152935	0.00271974219357648	0.766184064566733	0.488714081549417	5.11679556392408	-0.603001810546027	-0.16506572160417
5	3.1221	-5.52795389703459	4.05449461979866	1.62646950844401	0.377191433925412	0.00687884501463952	0.663108557323954	1.64834160596632	0.377669373865292	-0.187491034908008	-1.07421496974281	-6.01424610923068	4.01065665226356	1.58631216672166	0.387113445227506	0.000453304243812189	0.78510594241626	0.491638395289442	5.57935401227677	-0.591037060573142	-0.169423835963001
6	3.1221	-5.52795389703459	4.05449461979866	1.62646950844401	0.377191433925412	0.00687884501463952	0.663108557323954	1.64834160596632	0.377669373865292	-0.187491034908008	-1.07421496974281	-6.0130744440822	4.047380161922	1.61469910100331	0.388523738805561	0.0136021564668012	0.724546800571648	0.49651200603146	5.51597542381608	-0.611127559492939	-0.164783399246633
7	3.1221	-5.52795389703459	4.05449461979866	1.62646950844401	0.377191433925412	0.00687884501463952	0.663108557323954	1.64834160596632	0.377669373865292	-0.187491034908008	-1.07421496974281	-6.05624435394272	4.07178691511478	1.68086403465744	0.390211199376396	0.00521100051550956	0.74985538096012	0.49399436048478	5.77468321624764	-0.597420196304743	-0.17072288397146
8	3.1221	-5.52795389703459	4.05449461979866	1.62646950844401	0.377191433925412	0.00687884501463952	0.663108557323954	1.64834160596632	0.377669373865292	-0.187491034908008	-1.07421496974281	-6.13083566067518	4.05726553972405	1.93921677091492	0.380438876551949	-0.0099617053578362	0.703857113162894	0.497776024039266	6.00070382558032	-0.576028669895711	-0.167468337577728
9	3.1221	-5.52795389703459	4.05449461979866	1.62646950844401	0.377191433925412	0.00687884501463952	0.663108557323954	1.64834160596632	0.377669373865292	-0.187491034908008	-1.07421496974281	-6.16032498033303	4.05796580035059	1.73664494423108	0.390001241419442	0.0118799229937632	0.786259035131527	0.504244385479636	6.15353817757715	-0.550873297075084	-0.168181586153882
10	3.1221	-5.52795389703459	4.05449461979866	1.62646950844401	0.377191433925412	0.00687884501463952	0.663108557323954	1.64834160596632	0.377669373865292	-0.187491034908008	-1.07421496974281	-6.21455901255723	4.05740961437575	1.7758941745418	0.386493709962986	-0.015586276908605	0.775355934952108	0.506293594722036	6.5617758692748	-0.547442925689809	-0.174980862466676
11	3.1221	-5.52795389703459	4.05449461979866	1.62646950844401	0.377191433925412	0.00687884501463952	0.663108557323954	1.64834160596632	0.377669373865292	-0.187491034908008	-1.07421496974281	-6.22627266586483	4.07918922023548	1.76285830282287	0.389504689937132	0.0269966273937045	0.710542245709287	0.508967156783454	6.48640193851346	-0.57131915017935	-0.166350852031736
12	3.1221	-5.52795389703459	4.05449461979866	1.62646950844401	0.377191433925412	0.00687884501463952	0.663108557323954	1.64834160596632	0.377669373865292	-0.187491034908008	-1.07421496974281	-6.22284163901052	4.12799756902611	1.8109506340857	0.389640749819481	0.00639375268894297	0.733237076099203	0.510867971080118	6.34760404404638	-0.554679524704595	-0.154387788796092
13	3.1221	-5.52795389703459	4.05449461979866	1.62646950844401	0.377191433925412	0.00687884501463952	0.663108557323954	1.64834160596632	0.377669373865292	-0.187491034908008	-1.07421496974281	-6.22917684258489	4.17757190234833	1.83452565095559	0.394853813986159	-0.0128141914950532	0.752563009329811	0.508000526292494	6.86766226805352	-0.559038435757514	-0.151584296547168
14	3.1221	-5.52795389703459	4.05449461979866	1.62646950844401	0.377191433925412	0.00687884501463952	0.663108557323954	1.64834160596632	0.377669373865292	-0.187491034908008	-1.07421496974281	-6.35466963938731	4.10464542342617	1.87569572534307	0.385842697385534	-0.0121341965034863	0.770603759246633	0.512857094870463	7.48748874693915	-0.543778282785397	-0.176063492546417
15	3.1221	-5.52795389703459	4.05449461979866	1.62646950844401	0.377191433925412	0.00687884501463952	0.663108557323954	1.64834160596632	0.377669373865292	-0.187491034908008	-1.07421496974281	-6.32346769567302	4.17151669901963	1.84916599669483	0.393639783579091	-0.00495515806355544	0.722622258104049	0.514310923532075	6.83825038702597	-0.538080766328273	-0.170586101395838
16	3.1221	-5.52795389703459	4.05449461979866	1.62646950844401	0.377191433925412	0.00687884501463952	0.663108557323954	1.64834160596632	0.377669373865292	-0.187491034908008	-1.07421496974281	-6.34310791274908	4.18789270243518	1.91963067416362	0.395094969091549	-0.00743777261742597	0.735202769702673	0.517580970664036	7.21862526412767	-0.525354042057516	-0.153340696448881
17	3.1221	-5.52795389703459	4.05449461979866	1.62646950844401	0.377191433925412	0.00687884501463952	0.663108557323954	1.64834160596632	0.377669373865292	-0.187491034908008	-1.07421496974281	-6.45329834941691	4.12068771918581	1.86725930733785	0.392450001039993	-0.0120490646402184	0.743647678493405	0.526291535202375	8.54611938186879	-0.52093965540376	-0.160210420244454
1	4.1628	-5.81019664394307	4.82125335670951	0.457985606337896	4.78060613571755	0.586368213033824	0.00951514801627694	2.89413288958541	0.410298561062195	-0.0810238266263017	-0.729164216768966	-6.03157658677953	4.74640736455957	0.479788451353526	5.76763383020607	0.546368381255724	0.00758472805766827	3.00963198203366	0.407432904365113	-0.0948690189058676	-0.704853362617521
2	4.1628	-5.81019664394307	4.82125335670951	0.457985606337896	4.78060613571755	0.586368213033824	0.00951514801627694	2.89413288958541	0.410298561062195	-0.0810238266263017	-0.729164216768966	-6.14669860649804	4.72483529738469	0.492622519405955	6.36262731683151	0.506719389083274	-0.0103031925031403	3.04502855679078	0.409898603798887	-0.10987568602139	-0.695490437475903
3	4.1628	-5.81019664394307	4.82125335670951	0.457985606337896	4.78060613571755	0.586368213033824	0.00951514801627694	2.89413288958541	0.410298561062195	-0.0810238266263017	-0.729164216768966	-6.25685491138981	4.71861887610082	3.06491563655504	0.406317910950389	-0.00595255319568635	0.746685979789718	3.06781475665267	0.407775560115834	-0.105484179191331	-0.707128191312278
4	4.1628	-5.81019664394307	4.82125335670951	0.457985606337896	4.78060613571755	0.586368213033824	0.00951514801627694	2.89413288958541	0.410298561062195	-0.0810238266263017	-0.729164216768966	-6.33136912068671	4.7265923728044	0.503630690669514	7.52441452221788	0.486462432325914	-0.00274990888878876	3.11084298374649	0.413701296814619	-0.112529277623455	-0.696399880393933
5	4.1628	-5.81019664394307	4.82125335670951	0.457985606337896	4.78060613571755	0.586368213033824	0.00951514801627694	2.89413288958541	0.410298561062195	-0.0810238266263017	-0.729164216768966	-6.36596824676959	4.77501075272237	0.50825050585375	7.66457301915779	0.492536581418575	-0.00616996784963056	3.15736296100565	0.415051589557408	-0.114118492803861	-0.67343211283813
6	4.1628	-5.81019664394307	4.82125335670951	0.457985606337896	4.78060613571755	0.586368213033824	0.00951514801627694	2.89413288958541	0.410298561062195	-0.0810238266263017	-0.729164216768966	-6.47080980155003	4.75621540941024	0.510676289543695	7.86601772999746	0.451439791144664	-0.00429035118603849	3.21890414536449	0.41407313615011	-0.107257374283924	-0.729441579922102
7	4.1628	-5.81019664394307	4.82125335670951	0.457985606337896	4.78060613571755	0.586368213033824	0.00951514801627694	2.89413288958541	0.410298561062195	-0.0810238266263017	-0.729164216768966	-6.51609479326727	4.75181677342928	0.518328238102504	8.0021340881049	0.458946746275668	-0.00818748326339135	3.38513650192032	0.414510108015242	-0.122565831673837	-0.716187567211593
8	4.1628	-5.81019664394307	4.82125335670951	0.457985606337896	4.78060613571755	0.586368213033824	0.00951514801627694	2.89413288958541	0.410298561062195	-0.0810238266263017	-0.729164216768966	-6.47406575961769	4.85646802272781	0.516988387190578	7.93057823835213	0.440562477396165	-0.0054010159785787	3.59167139897596	0.419500179747724	-0.106928102533454	-0.692294324627567
9	4.1628	-5.81019664394307	4.82125335670951	0.457985606337896	4.78060613571755	0.586368213033824	0.00951514801627694	2.89413288958541	0.410298561062195	-0.0810238266263017	-0.729164216768966	-6.61305092409756	4.7715326247839	0.528374200985146	9.39013367536151	0.439119441661412	-0.0207818809015494	3.42048934977914	0.417388619084225	-0.121107557032277	-0.700897435675164
10	4.1628	-5.81019664394307	4.82125335670951	0.457985606337896	4.78060613571755	0.586368213033824	0.00951514801627694	2.89413288958541	0.410298561062195	-0.0810238266263017	-0.729164216768966	-6.65197075994402	4.79877976212097	0.527728465428861	9.50997798993494	0.446635390194817	-0.019934951255909	3.54639201043416	0.416485491605427	-0.112499617657688	-0.687601442893861
11	4.1628	-5.81019664394307	4.82125335670951	0.457985606337896	4.78060613571755	0.586368213033824	0.00951514801627694	2.89413288958541	0.410298561062195	-0.0810238266263017	-0.729164216768966	-6.72262033064588	4.78566292280715	0.529901748654457	9.59524944720869	0.433088472371285	-0.0187221868897521	3.57595362266854	0.415377211078409	-0.1050194746453	-0.750434219308364
12	4.1628	-5.81019664394307	4.82125335670951	0.457985606337896	4.78060613571755	0.586368213033824	0.00951514801627694	2.89413288958541	0.410298561062195	-0.0810238266263017	-0.729164216768966	-6.7247183663481	4.82243293531627	0.535695895874839	9.53442594568429	0.444586166940505	-0.0230289737622726	3.58172703350234	0.420433735781474	-0.0997998448839269	-0.753202005814196
13	4.1628	-5.81019664394307	4.82125335670951	0.457985606337896	4.78060613571755	0.586368213033824	0.00951514801627694	2.89413288958541	0.410298561062195	-0.0810238266263017	-0.729164216768966	-6.81500465920015	4.80607996500954	0.535115372002349	9.7325768931971	0.432107873353863	-0.0241563882608024	3.60871572987738	0.416722797453411	-0.104455762145596	-0.747132258139043
14	4.1628	-5.81019664394307	4.82125335670951	0.457985606337896	4.78060613571755	0.586368213033824	0.00951514801627694	2.89413288958541	0.410298561062195	-0.0810238266263017	-0.729164216768966	-6.83827688570996	4.83062334499592	0.539161913709786	9.80731024508549	0.438168392854261	-0.0279033701127349	3.64644668585355	0.417934124187166	-0.110055929720001	-0.688994180705737
15	4.1628	-5.81019664394307	4.82125335670951	0.457985606337896	4.78060613571755	0.586368213033824	0.00951514801627694	2.89413288958541	0.410298561062195	-0.0810238266263017	-0.729164216768966	-6.87140216631447	4.85098675258259	0.541678562466017	10.2289641525831	0.438431384427685	-0.0257325426786841	3.66496204064918	0.419011634663886	-0.106776036989387	-0.707992808787131
16	4.1628	-5.81019664394307	4.82125335670951	0.457985606337896	4.78060613571755	0.586368213033824	0.00951514801627694	2.89413288958541	0.410298561062195	-0.0810238266263017	-0.729164216768966	-6.88867464481662	4.86900628541008	0.543605692335868	9.505593319119	0.432575498916677	-0.0266104355233945	3.69310769509168	0.420194734374866	-0.106650864241161	-0.722013564142215
1	5.2035	-6.85851756542212	5.0112077676534	2.3181820757671	0.419598990241403	0.0643909992318807	0.660728042099862	2.86934385723997	0.413691063181865	-0.116183691795996	-0.954736469421297	-7.04443684088842	5.00857062081221	2.58852707466003	0.421751592340341	0.0431723947637966	0.702181417025206	0.532358886659669	8.04101151054946	-0.587650454671979	-0.104136948748052
2	5.2035	-6.85851756542212	5.0112077676534	2.3181820757671	0.419598990241403	0.0643909992318807	0.660728042099862	2.86934385723997	0.413691063181865	-0.116183691795996	-0.954736469421297	-7.2254773970641	4.97416702255993	2.73701453825465	0.423075181753648	0.0619886820936412	0.67254056697235	0.54458893816732	8.73343672121687	-0.580663075617731	-0.102308536833265
3	5.2035	-6.85851756542212	5.0112077676534	2.3181820757671	0.419598990241403	0.0643909992318807	0.660728042099862	2.86934385723997	0.413691063181865	-0.116183691795996	-0.954736469421297	-7.30060582327068	5.0205944491294	2.92093850506972	0.425552384549658	0.0363686231665526	0.663818594481667	0.550546713457657	8.99103218252566	-0.56055482325101	-0.103247962028787
4	5.2035	-6.85851756542212	5.0112077676534	2.3181820757671	0.419598990241403	0.0643909992318807	0.660728042099862	2.86934385723997	0.413691063181865	-0.116183691795996	-0.954736469421297	-7.38724656977322	5.0342562158806	3.04368220191296	0.425089205451498	0.0398881371539642	0.661405496372464	0.555698284828541	9.7063920201629	-0.539794139033353	-0.112739998244129
5	5.2035	-6.85851756542212	5.0112077676534	2.3181820757671	0.419598990241403	0.0643909992318807	0.660728042099862	2.86934385723997	0.413691063181865	-0.116183691795996	-0.954736469421297	-7.44621347274314	5.07251098733256	2.96488724885771	0.430279724898441	0.0389797020979606	0.645913972805823	0.560778728127084	10.4698766108719	-0.532233468398906	-0.116910141137127
6	5.2035	-6.85851756542212	5.0112077676534	2.3181820757671	0.419598990241403	0.0643909992318807	0.660728042099862	2.86934385723997	0.413691063181865	-0.116183691795996	-0.954736469421297	-7.52097056147402	5.07994850631513	3.33191389313312	0.43386535136337	0.0123558721213115	0.66293364229048	0.563550294607116	10.7850007552391	-0.53894626671628	-0.115738412316102
7	5.2035	-6.85851756542212	5.0112077676534	2.3181820757671	0.419598990241403	0.0643909992318807	0.660728042099862	2.86934385723997	0.413691063181865	-0.116183691795996	-0.954736469421297	-7.59256151839126	5.07802230367417	3.37838826863864	0.434073894919949	0.0101622518780195	0.660346620764615	0.572123110932269	10.9393884136489	-0.525250979043478	-0.116091368849423
8	5.2035	-6.85851756542212	5.0112077676534	2.3181820757671	0.419598990241403	0.0643909992318807	0.660728042099862	2.86934385723997	0.413691063181865	-0.116183691795996	-0.954736469421297	-7.6471463266859	5.10530756555136	3.35056452675636	0.433730177788474	0.0251870195571714	0.63980172503594	0.572737699787463	11.2125408161547	-0.536129921282601	-0.116446058709433
9	5.2035	-6.85851756542212	5.0112077676534	2.3181820757671	0.419598990241403	0.0643909992318807	0.660728042099862	2.86934385723997	0.413691063181865	-0.116183691795996	-0.954736469421297	-7.67441129754134	5.14135226894672	3.40619684546868	0.435947832221187	0.0242927220367982	0.634566395299505	0.575464197694462	11.0533830647767	-0.529550111185166	-0.116556738095848
10	5.2035	-6.85851756542212	5.0112077676534	2.3181820757671	0.419598990241403	0.0643909992318807	0.660728042099862	2.86934385723997	0.413691063181865	-0.116183691795996	-0.954736469421297	-7.56379918615592	5.30463221966963	3.54893287895456	0.445794355324771	0.0366493485874597	0.616650678491048	0.573320913164682	9.11063674154336	-0.489703272090842	-0.110753470211701
11	5.2035	-6.85851756542212	5.0112077676534	2.3181820757671	0.419598990241403	0.0643909992318807	0.660728042099862	2.86934385723997	0.413691063181865	-0.116183691795996	-0.954736469421297	-7.71997871135436	5.21674168823283	3.95549479391553	0.440565476115589	0.0126395464362267	0.579275194547577	0.578858851090294	11.7056505417146	-0.541167187605714	-0.103662643755946
12	5.2035	-6.85851756542212	5.0112077676534	2.3181820757671	0.419598990241403	0.0643909992318807	0.660728042099862	2.86934385723997	0.413691063181865	-0.116183691795996	-0.954736469421297	-7.80054996131208	5.22297064897756	3.87201188915754	0.436653781879061	0.0154073561225406	0.611449127792602	0.576166775685765	11.4600373303126	-0.539477401685557	-0.112322356235776
13	5.2035	-6.85851756542212	5.0112077676534	2.3181820757671	0.419598990241403	0.0643909992318807	0.660728042099862	2.86934385723997	0.413691063181865	-0.116183691795996	-0.954736469421297	-7.81689976124657	5.24613640182706	3.56765490412977	0.439708306038322	0.026545958557808	0.590704841052826	0.581000108017239	10.9048900462766	-0.526215784246482	-0.114189169122341
14	5.2035	-6.85851756542212	5.0112077676534	2.3181820757671	0.419598990241403	0.0643909992318807	0.660728042099862	2.86934385723997	0.413691063181865	-0.116183691795996	-0.954736469421297	-7.83544565697974	5.29673892245941	4.0274228861462	0.44325516244561	0.00958749961421254	0.591796619076808	0.580284595314888	10.950311657562	-0.53368538838656	-0.108380415358574
15	5.2035	-6.85851756542212	5.0112077676534	2.3181820757671	0.419598990241403	0.0643909992318807	0.660728042099862	2.86934385723997	0.413691063181865	-0.116183691795996	-0.954736469421297	-7.87005137191643	5.30591314978191	3.9841567499392	0.446231486070453	0.018270013738338	0.596611071139044	0.585780044374744	11.6829957817222	-0.510858321605974	-0.11048762786251
1	6.2442	-7.57902108502228	5.86839842294665	0.570019027652858	9.18812207738974	0.450862592721365	-0.0233275327555618	4.58378679748099	0.464211888123107	-0.0708565862049901	-1.05895720356382	-7.95636461838784	5.6936322817205	0.592987582144423	10.7385744446553	0.364218207841326	-0.016006106130485	4.78927750038388	0.45857114848996	-0.111917951020243	-0.982689447149155
2	6.2442	-7.57902108502228	5.86839842294665	0.570019027652858	9.18812207738974	0.450862592721365	-0.0233275327555618	4.58378679748099	0.464211888123107	-0.0708565862049901	-1.05895720356382	-8.13391641634443	5.65177073929886	0.60925807245301	12.1782708639879	0.400118769723729	-0.0188476785341399	4.74207842829543	0.459982373662357	-0.123378807944017	-0.952348482985695
3	6.2442	-7.57902108502228	5.86839842294665	0.570019027652858	9.18812207738974	0.450862592721365	-0.0233275327555618	4.58378679748099	0.464211888123107	-0.0708565862049901	-1.05895720356382	-8.05107135316614	5.85319970065079	0.607083387080796	11.2429979617067	0.322755325434769	-0.0140608158964964	5.42530204934014	0.470003642701933	-0.120971884399523	-0.924562437865909
4	6.2442	-7.57902108502228	5.86839842294665	0.570019027652858	9.18812207738974	0.450862592721365	-0.0233275327555618	4.58378679748099	0.464211888123107	-0.0708565862049901	-1.05895720356382	-8.18800050407697	5.82790690872806	0.613546070561056	11.6130855129067	0.332197865378042	-0.0160499861720258	5.46572796984578	0.469899950533654	-0.121044089234506	-0.920754751266854
5	6.2442	-7.57902108502228	5.86839842294665	0.570019027652858	9.18812207738974	0.450862592721365	-0.0233275327555618	4.58378679748099	0.464211888123107	-0.0708565862049901	-1.05895720356382	-8.31847999861773	5.78801066873243	0.621329301208226	12.3908063961611	0.316305169968772	-0.0211307135087148	5.45728468357133	0.468305656989612	-0.12515221032649	-0.895721335536016
6	6.2442	-7.57902108502228	5.86839842294665	0.570019027652858	9.18812207738974	0.450862592721365	-0.0233275327555618	4.58378679748099	0.464211888123107	-0.0708565862049901	-1.05895720356382	-8.23423192713614	5.94439909650907	0.620495486700061	11.8840322641849	0.312279371160273	-0.013544818011412	5.59798668350108	0.478197297449955	-0.126657672717503	-0.86894612976699
7	6.2442	-7.57902108502228	5.86839842294665	0.570019027652858	9.18812207738974	0.450862592721365	-0.0233275327555618	4.58378679748099	0.464211888123107	-0.0708565862049901	-1.05895720356382	-8.40225290522591	5.86333850879151	0.625843727638561	12.1310484987659	0.295087415873966	-0.0119740382436346	5.62901829529469	0.471248521071067	-0.124988424670284	-0.880769612710907
8	6.2442	-7.57902108502228	5.86839842294665	0.570019027652858	9.18812207738974	0.450862592721365	-0.0233275327555618	4.58378679748099	0.464211888123107	-0.0708565862049901	-1.05895720356382	-8.49575071404911	5.82761719448364	0.637006188433216	11.9930936360105	0.308362818295379	-0.019333205542414	5.67602598790375	0.476141970627277	-0.125018182813663	-0.897638170329664
9	6.2442	-7.57902108502228	5.86839842294665	0.570019027652858	9.18812207738974	0.450862592721365	-0.0233275327555618	4.58378679748099	0.464211888123107	-0.0708565862049901	-1.05895720356382	-8.53712311926652	5.85437107937275	0.638270458907222	12.6072560723283	0.292751739804319	-0.0181778882142379	5.64358536224914	0.475579646012604	-0.123843605282184	-0.867576727786874
10	6.2442	-7.57902108502228	5.86839842294665	0.570019027652858	9.18812207738974	0.450862592721365	-0.0233275327555618	4.58378679748099	0.464211888123107	-0.0708565862049901	-1.05895720356382	-8.56508739814831	5.89417734835434	0.644325532303898	12.2251103601905	0.334029816305479	-0.0212370396182292	5.85188579978166	0.476259933588644	-0.130456450397351	-0.844208007838371
11	6.2442	-7.57902108502228	5.86839842294665	0.570019027652858	9.18812207738974	0.450862592721365	-0.0233275327555618	4.58378679748099	0.464211888123107	-0.0708565862049901	-1.05895720356382	-8.66186223547938	5.85516793772575	0.648354164798309	13.36903074054	0.285069622479421	-0.0248310246801575	5.75858951414702	0.478251874059599	-0.124156440912063	-0.85314350627696
12	6.2442	-7.57902108502228	5.86839842294665	0.570019027652858	9.18812207738974	0.450862592721365	-0.0233275327555618	4.58378679748099	0.464211888123107	-0.0708565862049901	-1.05895720356382	-8.68580723336186	5.91173368193831	0.645985936700815	13.0394733878427	0.285976059270292	-0.0139468343432065	5.92025654306134	0.478723016272102	-0.128179302242807	-0.843555557813689
13	6.2442	-7.57902108502228	5.86839842294665	0.570019027652858	9.18812207738974	0.450862592721365	-0.0233275327555618	4.58378679748099	0.464211888123107	-0.0708565862049901	-1.05895720356382	-8.71153659150574	5.9521763451518	0.644804725943385	13.3021980737996	0.266071413369362	-0.011698573393528	6.05058376115614	0.480516235180013	-0.130290830765301	-0.806622602935592
14	6.2442	-7.57902108502228	5.86839842294665	0.570019027652858	9.18812207738974	0.450862592721365	-0.0233275327555618	4.58378679748099	0.464211888123107	-0.0708565862049901	-1.05895720356382	-8.71689864555403	5.9726335179045	0.65439464832592	12.4337952483228	0.33778085729226	-0.0257007353506093	6.03118193595723	0.482111541829432	-0.128016785023038	-0.836810751741373
15	6.2442	-7.57902108502228	5.86839842294665	0.570019027652858	9.18812207738974	0.450862592721365	-0.0233275327555618	4.58378679748099	0.464211888123107	-0.0708565862049901	-1.05895720356382	-8.80440981743237	5.95759265290461	0.653134997557704	13.8123825205897	0.287806973377549	-0.0183500947554183	5.99735324228636	0.48174732433337	-0.126349923989717	-0.839542367148129
16	6.2442	-7.57902108502228	5.86839842294665	0.570019027652858	9.18812207738974	0.450862592721365	-0.0233275327555618	4.58378679748099	0.464211888123107	-0.0708565862049901	-1.05895720356382	-8.79569504692368	6.02555585844862	0.65442378218402	14.9615056328519	0.287034920671849	-0.0270263972925949	7.5974568049644	0.507445622836347	-0.0726873119658317	-0.651927664012811
1	1.0407	-7.86356064508946	7.58282832049898	0.397674535445222	1.52283110614279	1.22170972007804	-0.0278041137822208	1.52652772753143	0.391476556431605	-0.0744446683723367	-0.797691314497184	-8.13961155048	7.64522577709965	0.40724257220235	1.63858011186395	1.05111105120969	0.0171427102245769	0.404841931476126	1.78796639689094	-0.672711530692018	-0.126644492262345
2	1.0407	-7.86356064508946	7.58282832049898	0.397674535445222	1.52283110614279	1.22170972007804	-0.0278041137822208	1.52652772753143	0.391476556431605	-0.0744446683723367	-0.797691314497184	-8.22632003925113	7.79771752327649	0.411524059432786	1.71672980960504	0.978293547625208	0.0345765659111132	0.409515622275967	1.84719673991779	-0.627396982544863	-0.157309829448602
3	1.0407	-7.86356064508946	7.58282832049898	0.397674535445222	1.52283110614279	1.22170972007804	-0.0278041137822208	1.52652772753143	0.391476556431605	-0.0744446683723367	-0.797691314497184	-8.39125553657073	7.8453662197771	0.416413617119203	1.77232783350606	0.939967936613336	0.0464446174623089	0.410696014569555	1.99474917126312	-0.575062682437309	-0.189299976549309
4	1.0407	-7.86356064508946	7.58282832049898	0.397674535445222	1.52283110614279	1.22170972007804	-0.0278041137822208	1.52652772753143	0.391476556431605	-0.0744446683723367	-0.797691314497184	-8.47434528314436	7.88768393868815	0.420855482092805	1.81810199303691	0.868414912422499	0.0637928815801395	0.415163403217189	2.02988896109795	-0.5959233996076	-0.178112308526428
5	1.0407	-7.86356064508946	7.58282832049898	0.397674535445222	1.52283110614279	1.22170972007804	-0.0278041137822208	1.52652772753143	0.391476556431605	-0.0744446683723367	-0.797691314497184	-8.5359844194341	7.97081720332486	0.422186705075397	1.87718737239906	0.847821789674826	0.0574004464084504	0.416357849845874	2.03502566507693	-0.561684536513248	-0.178777175291873
6	1.0407	-7.86356064508946	7.58282832049898	0.397674535445222	1.52283110614279	1.22170972007804	-0.0278041137822208	1.52652772753143	0.391476556431605	-0.0744446683723367	-0.797691314497184	-8.60250338269266	7.98555379942623	0.425743903538747	1.92865068974037	0.815200544880978	0.0709869809841359	0.418023009006699	2.0953402931856	-0.578565291192841	-0.168939609254642
7	1.0407	-7.86356064508946	7.58282832049898	0.397674535445222	1.52283110614279	1.22170972007804	-0.0278041137822208	1.52652772753143	0.391476556431605	-0.0744446683723367	-0.797691314497184	-8.65574725625128	8.03057947081345	0.427344052096701	1.97233380000782	0.804232433797271	0.0712306075587597	0.418401419003996	2.10904620186991	-0.550303895594471	-0.176762984444937
8	1.0407	-7.86356064508946	7.58282832049898	0.397674535445222	1.52283110614279	1.22170972007804	-0.0278041137822208	1.52652772753143	0.391476556431605	-0.0744446683723367	-0.797691314497184	-8.71242895575122	8.05863231811206	0.428870940413548	1.97641338069365	0.792221177536699	0.0737975052265859	0.418982649552788	2.19889384769082	-0.569428000181005	-0.171324753152672
9	1.0407	-7.86356064508946	7.58282832049898	0.397674535445222	1.52283110614279	1.22170972007804	-0.0278041137822208	1.52652772753143	0.391476556431605	-0.0744446683723367	-0.797691314497184	-8.78987517952933	8.06668887841569	0.431278483008791	2.01616884274426	0.77691734219865	0.0735454479625624	0.420803712896789	2.21578997208816	-0.555005928259064	-0.165300300180054
10	1.0407	-7.86356064508946	7.58282832049898	0.397674535445222	1.52283110614279	1.22170972007804	-0.0278041137822208	1.52652772753143	0.391476556431605	-0.0744446683723367	-0.797691314497184	-8.81610947750444	8.09177230579712	0.430714729310202	2.04231343783691	0.777548949817272	0.0680574561681481	0.423455206157734	2.27345655427543	-0.5316368890671	-0.168908504712244
11	1.0407	-7.86356064508946	7.58282832049898	0.397674535445222	1.52283110614279	1.22170972007804	-0.0278041137822208	1.52652772753143	0.391476556431605	-0.0744446683723367	-0.797691314497184	-8.87358956082526	8.11552222619724	0.431540720261976	2.0972703942412	0.762390087096792	0.0583004630872839	0.423619810560063	2.2977124435058	-0.535931049203005	-0.168731026422912
12	1.0407	-7.86356064508946	7.58282832049898	0.397674535445222	1.52283110614279	1.22170972007804	-0.0278041137822208	1.52652772753143	0.391476556431605	-0.0744446683723367	-0.797691314497184	-8.88762462113712	8.15809800024292	0.432783581675588	2.12871735136846	0.75708250090209	0.0646997659285029	0.422932835647663	2.32967317413653	-0.547577033156981	-0.166709594410538
13	1.0407	-7.86356064508946	7.58282832049898	0.397674535445222	1.52283110614279	1.22170972007804	-0.0278041137822208	1.52652772753143	0.391476556431605	-0.0744446683723367	-0.797691314497184	-8.89039511698349	8.22537520905986	0.433712526388103	2.14028158959922	0.74293320682382	0.0749206124054742	0.424801474202194	2.35534788690126	-0.557816231898798	-0.163496807469602
14	1.0407	-7.86356064508946	7.58282832049898	0.397674535445222	1.52283110614279	1.22170972007804	-0.0278041137822208	1.52652772753143	0.391476556431605	-0.0744446683723367	-0.797691314497184	-8.99160223767399	8.18964390210542	0.436097301167606	2.18488195991251	0.747937031876924	0.0720748604547079	0.426189063371393	2.37047071978558	-0.541444402186358	-0.170323030790726
1	2.0814	-8.82544723365549	8.40771775148889	1.73080135679033	0.407601650065971	0.0977058340935627	1.0093370730014	1.9393885941895	0.401315845676633	-0.115769934579218	-0.687384220991163	-8.92002843549214	8.54095378234523	1.82908559665741	0.411280239909584	0.101792984916422	0.934373066134457	2.02167079378757	0.403280317546623	-0.138800292120734	-0.635108653493781
2	2.0814	-8.82544723365549	8.40771775148889	1.73080135679033	0.407601650065971	0.0977058340935627	1.0093370730014	1.9393885941895	0.401315845676633	-0.115769934579218	-0.687384220991163	-9.10602857436729	8.51767805400693	1.82121141998414	0.412047834766102	0.0901283557496665	0.927835187677081	2.03188502817849	0.404585336957139	-0.154611236368631	-0.615837715574623
3	2.0814	-8.82544723365549	8.40771775148889	1.73080135679033	0.407601650065971	0.0977058340935627	1.0093370730014	1.9393885941895	0.401315845676633	-0.115769934579218	-0.687384220991163	-9.19819104818906	8.56578810884615	1.86286749041079	0.413759419402142	0.105418093795826	0.888188341979845	2.10632098330971	0.405957764980993	-0.137254048485365	-0.598282246011145
4	2.0814	-8.82544723365549	8.40771775148889	1.73080135679033	0.407601650065971	0.0977058340935627	1.0093370730014	1.9393885941895	0.401315845676633	-0.115769934579218	-0.687384220991163	-9.25095521892455	8.60660528830761	1.88104271080604	0.416089397461353	0.0891872775527804	0.898868603266183	2.10356323925972	0.407782315030817	-0.163430714396354	-0.59149771177193
5	2.0814	-8.82544723365549	8.40771775148889	1.73080135679033	0.407601650065971	0.0977058340935627	1.0093370730014	1.9393885941895	0.401315845676633	-0.115769934579218	-0.687384220991163	-9.32960719269694	8.62748029605889	1.91097481363075	0.414947574867372	0.100715782352789	0.862582170860689	2.10361634222319	0.409904904169938	-0.157353610065424	-0.592769175282023
6	2.0814	-8.82544723365549	8.40771775148889	1.73080135679033	0.407601650065971	0.0977058340935627	1.0093370730014	1.9393885941895	0.401315845676633	-0.115769934579218	-0.687384220991163	-9.35836996695628	8.69226087363596	1.92946992266497	0.419320533883396	0.102146072911971	0.84590526921669	2.20575890993503	0.40939814500752	-0.139121306567861	-0.588734639879892
7	2.0814	-8.82544723365549	8.40771775148889	1.73080135679033	0.407601650065971	0.0977058340935627	1.0093370730014	1.9393885941895	0.401315845676633	-0.115769934579218	-0.687384220991163	-9.36566887849462	8.76273906580503	2.00388573870392	0.420887944597829	0.0986949597171707	0.83152287897577	2.21950856237415	0.412481807157942	-0.13043342144882	-0.60220990944571
8	2.0814	-8.82544723365549	8.40771775148889	1.73080135679033	0.407601650065971	0.0977058340935627	1.0093370730014	1.9393885941895	0.401315845676633	-0.115769934579218	-0.687384220991163	-9.35011881464754	8.83913053758963	2.04010847481549	0.423197447850595	0.0954985041908981	0.848318220277474	2.30938895234841	0.416452624107888	-0.144647032326223	-0.552246932642547
9	2.0814	-8.82544723365549	8.40771775148889	1.73080135679033	0.407601650065971	0.0977058340935627	1.0093370730014	1.9393885941895	0.401315845676633	-0.115769934579218	-0.687384220991163	-9.41049074501796	8.86119681061563	2.06314497153004	0.423857488620464	0.108657882834913	0.802547951502388	2.35242874449004	0.414716370929574	-0.130391874799855	-0.564411240281281
10	2.0814	-8.82544723365549	8.40771775148889	1.73080135679033	0.407601650065971	0.0977058340935627	1.0093370730014	1.9393885941895	0.401315845676633	-0.115769934579218	-0.687384220991163	-9.54763793866273	8.79525065214088	2.04619324995099	0.421249832875348	0.115454761358977	0.796656260512829	2.32734497701761	0.412941751071509	-0.13689357415682	-0.584704153793293
11	2.0814	-8.82544723365549	8.40771775148889	1.73080135679033	0.407601650065971	0.0977058340935627	1.0093370730014	1.9393885941895	0.401315845676633	-0.115769934579218	-0.687384220991163	-9.58476721442401	8.82276020191232	2.05175410874733	0.423179649107259	0.0934092338423939	0.820462704342694	2.27911695949677	0.415744351650016	-0.145635777075874	-0.580940948251363
12	2.0814	-8.82544723365549	8.40771775148889	1.73080135679033	0.407601650065971	0.0977058340935627	1.0093370730014	1.9393885941895	0.401315845676633	-0.115769934579218	-0.687384220991163	-9.67694449416987	8.78336926626578	2.05699149935613	0.422124299325215	0.0892107131007865	0.817678307589484	2.31259050574424	0.413210724998355	-0.137640723037798	-0.604936753114047
13	2.0814	-8.82544723365549	8.40771775148889	1.73080135679033	0.407601650065971	0.0977058340935627	1.0093370730014	1.9393885941895	0.401315845676633	-0.115769934579218	-0.687384220991163	-9.70045747623929	8.81831405163842	2.06670280988599	0.42373208787036	0.0917864920454948	0.821634806550952	2.30711498020746	0.412496910064095	-0.146199644147345	-0.592456058666807
14	2.0814	-8.82544723365549	8.40771775148889	1.73080135679033	0.407601650065971	0.0977058340935627	1.0093370730014	1.9393885941895	0.401315845676633	-0.115769934579218	-0.687384220991163	-9.7181723976368	8.84935761631842	2.09009416061711	0.424884168334961	0.0929631313530302	0.823377114337695	2.33953536500811	0.413383119884455	-0.150442918822281	-0.556896729370074
15	2.0814	-8.82544723365549	8.40771775148889	1.73080135679033	0.407601650065971	0.0977058340935627	1.0093370730014	1.9393885941895	0.401315845676633	-0.115769934579218	-0.687384220991163	-9.78548308900243	8.82039629054448	2.08804912069734	0.425718433553597	0.0839786284888928	0.827779094331497	2.3451949338256	0.412410703802843	-0.148202392411817	-0.554246501906979
1	3.1221	-9.47398068460751	8.96432941951867	1.97235455226092	0.420146647889143	0.117756242620679	0.968440523339845	2.08442842147435	0.405011805871332	-0.270910538293174	-0.617670435454734	-9.63607193955114	8.99251196231035	2.07377754571758	0.420215573109103	0.108882665437167	0.913833939259904	2.20453975460632	0.411418263869447	-0.195587869098825	-0.609496616691053
2	3.1221	-9.47398068460751	8.96432941951867	1.97235455226092	0.420146647889143	0.117756242620679	0.968440523339845	2.08442842147435	0.405011805871332	-0.270910538293174	-0.617670435454734	-9.78522171251702	8.98526340466038	2.10875246976304	0.419892481879561	0.109195708845959	0.893055959294532	2.20303991551963	0.408813286842368	-0.226019528769886	-0.579690196145424
3	3.1221	-9.47398068460751	8.96432941951867	1.97235455226092	0.420146647889143	0.117756242620679	0.968440523339845	2.08442842147435	0.405011805871332	-0.270910538293174	-0.617670435454734	-9.87067177259265	9.01701049591773	2.12390931987038	0.424262822370386	0.100375656525011	0.91397327252741	2.24174685128858	0.41183965346229	-0.242807440608662	-0.528651710990551
4	3.1221	-9.47398068460751	8.96432941951867	1.97235455226092	0.420146647889143	0.117756242620679	0.968440523339845	2.08442842147435	0.405011805871332	-0.270910538293174	-0.617670435454734	-9.92368799634304	9.05603273765475	2.21491442291215	0.425428845470746	0.10271036556635	0.873154645815401	2.33427538960705	0.413827016658391	-0.223870507360862	-0.559302449158648
5	3.1221	-9.47398068460751	8.96432941951867	1.97235455226092	0.420146647889143	0.117756242620679	0.968440523339845	2.08442842147435	0.405011805871332	-0.270910538293174	-0.617670435454734	-9.99479047537598	9.07153256898599	2.23692879287434	0.425238746914035	0.0943088222272727	0.889251912914241	2.33147947443473	0.415141266004434	-0.230101316287533	-0.543357431084215
6	3.1221	-9.47398068460751	8.96432941951867	1.97235455226092	0.420146647889143	0.117756242620679	0.968440523339845	2.08442842147435	0.405011805871332	-0.270910538293174	-0.617670435454734	-10.052699499521	9.09121427001264	2.25657713561336	0.424943831312083	0.0969457098561191	0.884214751464803	2.35077527670907	0.414865365439155	-0.234756370373121	-0.522508309404115
7	3.1221	-9.47398068460751	8.96432941951867	1.97235455226092	0.420146647889143	0.117756242620679	0.968440523339845	2.08442842147435	0.405011805871332	-0.270910538293174	-0.617670435454734	-10.0869296766266	9.11201327296824	2.27137913013103	0.429032367846795	0.0972016601677967	0.878826036791383	2.37734635386839	0.416697397513078	-0.232580779086363	-0.51196807942111
8	3.1221	-9.47398068460751	8.96432941951867	1.97235455226092	0.420146647889143	0.117756242620679	0.968440523339845	2.08442842147435	0.405011805871332	-0.270910538293174	-0.617670435454734	-10.1631222316408	9.11735718405042	2.27557785230163	0.427656072591286	0.0983641150168137	0.8746583680061	2.38516612143047	0.416066521569255	-0.238228939800694	-0.504606995302279
9	3.1221	-9.47398068460751	8.96432941951867	1.97235455226092	0.420146647889143	0.117756242620679	0.968440523339845	2.08442842147435	0.405011805871332	-0.270910538293174	-0.617670435454734	-10.1926405095492	9.12612302697718	2.31237744888889	0.429356203435475	0.098406471460267	0.865258962696975	2.43336857950899	0.417646298003418	-0.228864063932018	-0.502709574355773
10	3.1221	-9.47398068460751	8.96432941951867	1.97235455226092	0.420146647889143	0.117756242620679	0.968440523339845	2.08442842147435	0.405011805871332	-0.270910538293174	-0.617670435454734	-10.2324547375616	9.16822717552776	2.32367552506506	0.429243823454942	0.10332530934607	0.841598589658509	2.41136021097485	0.416073337041682	-0.234467928774206	-0.518344695460022
11	3.1221	-9.47398068460751	8.96432941951867	1.97235455226092	0.420146647889143	0.117756242620679	0.968440523339845	2.08442842147435	0.405011805871332	-0.270910538293174	-0.617670435454734	-10.2755360606222	9.17311960491268	2.3363272339728	0.428993771135081	0.0982639804845904	0.857515187006141	2.44234354200938	0.417961888229323	-0.235651737032011	-0.499972705613431
12	3.1221	-9.47398068460751	8.96432941951867	1.97235455226092	0.420146647889143	0.117756242620679	0.968440523339845	2.08442842147435	0.405011805871332	-0.270910538293174	-0.617670435454734	-10.2732398870418	9.22623399278725	2.37283609481403	0.43200003715433	0.102456925692535	0.852165684569895	2.43119355915993	0.419069396241832	-0.244848203947634	-0.488841619704092
13	3.1221	-9.47398068460751	8.96432941951867	1.97235455226092	0.420146647889143	0.117756242620679	0.968440523339845	2.08442842147435	0.405011805871332	-0.270910538293174	-0.617670435454734	-10.3033029853358	9.24112663297458	2.47579540125988	0.431262256567888	0.0894981465370584	0.862384986395047	2.45346550714572	0.420372728209404	-0.243564984037641	-0.475297893396884
1	4.1628	-10.2546670533695	9.18313001143442	2.28089375383143	0.424724615144526	0.0702849794046183	0.967695863419799	2.36121798724399	0.416223695249329	-0.163617728645881	-0.593007393462792	-10.3856905686036	9.23425323448269	2.407115928236	0.423997450502847	0.062401126894485	0.93320788729945	2.40340733430891	0.412988285685525	-0.15584699268437	-0.584445651433951
2	4.1628	-10.2546670533695	9.18313001143442	2.28089375383143	0.424724615144526	0.0702849794046183	0.967695863419799	2.36121798724399	0.416223695249329	-0.163617728645881	-0.593007393462792	-10.4321570049379	9.29713708385708	2.45867729348656	0.428576621740006	0.0596342161896844	0.923330749366967	2.43730501364032	0.416789553901064	-0.156014214244558	-0.56362092850948
3	4.1628	-10.2546670533695	9.18313001143442	2.28089375383143	0.424724615144526	0.0702849794046183	0.967695863419799	2.36121798724399	0.416223695249329	-0.163617728645881	-0.593007393462792	-10.5620061325623	9.25488365090229	2.47051334652799	0.43182984909928	0.0703262068510102	0.896406718359368	2.5472520303389	0.41673816242025	-0.162838764668198	-0.549700628469527
4	4.1628	-10.2546670533695	9.18313001143442	2.28089375383143	0.424724615144526	0.0702849794046183	0.967695863419799	2.36121798724399	0.416223695249329	-0.163617728645881	-0.593007393462792	-10.6234224339019	9.27830807964458	2.47172051686546	0.429560299446152	0.0529962618301079	0.916071100286816	2.61101708664922	0.420835186213829	-0.166516735201411	-0.49827557559726
5	4.1628	-10.2546670533695	9.18313001143442	2.28089375383143	0.424724615144526	0.0702849794046183	0.967695863419799	2.36121798724399	0.416223695249329	-0.163617728645881	-0.593007393462792	-10.6632425196562	9.31462467277071	2.50313695149703	0.431559440714681	0.0587906947309299	0.905989010207131	2.63936546167071	0.422165737135229	-0.179267978852441	-0.468821390640152
6	4.1628	-10.2546670533695	9.18313001143442	2.28089375383143	0.424724615144526	0.0702849794046183	0.967695863419799	2.36121798724399	0.416223695249329	-0.163617728645881	-0.593007393462792	-10.7234801720365	9.31532808427013	2.56047137611271	0.432165354236722	0.0489638013025444	0.887471502040951	2.64256524060649	0.423218007358085	-0.176754985507394	-0.500080263901482
7	4.1628	-10.2546670533695	9.18313001143442	2.28089375383143	0.424724615144526	0.0702849794046183	0.967695863419799	2.36121798724399	0.416223695249329	-0.163617728645881	-0.593007393462792	-10.7668120766059	9.33525014201844	2.61357129482172	0.432900841964934	0.0478797032948779	0.86078253134382	2.65330774032185	0.422257136857966	-0.173841783468529	-0.503938646438147
8	4.1628	-10.2546670533695	9.18313001143442	2.28089375383143	0.424724615144526	0.0702849794046183	0.967695863419799	2.36121798724399	0.416223695249329	-0.163617728645881	-0.593007393462792	-10.7543038969676	9.39852998185203	2.69119990264416	0.435569030413299	0.0524409961953279	0.866809985926354	2.70067783304102	0.425305323634181	-0.173344763367204	-0.4924386335172
9	4.1628	-10.2546670533695	9.18313001143442	2.28089375383143	0.424724615144526	0.0702849794046183	0.967695863419799	2.36121798724399	0.416223695249329	-0.163617728645881	-0.593007393462792	-10.7250859478412	9.49802110007883	2.74744402059314	0.436770025583318	0.0552899223973178	0.863339230959573	2.71614350099869	0.427625024844765	-0.170551663772669	-0.497854918296732
10	4.1628	-10.2546670533695	9.18313001143442	2.28089375383143	0.424724615144526	0.0702849794046183	0.967695863419799	2.36121798724399	0.416223695249329	-0.163617728645881	-0.593007393462792	-10.6766843926719	9.58970788864301	2.81899566790375	0.439632844154764	0.0549458701900244	0.854251490161359	2.8171910621907	0.432744041105304	-0.169670448288398	-0.454281906012676
11	4.1628	-10.2546670533695	9.18313001143442	2.28089375383143	0.424724615144526	0.0702849794046183	0.967695863419799	2.36121798724399	0.416223695249329	-0.163617728645881	-0.593007393462792	-10.9158283778392	9.4228386458327	2.74267091365402	0.435125370172976	0.060685368165239	0.863729690655872	2.72129723603807	0.42650277140276	-0.176378477963078	-0.474371574202384
12	4.1628	-10.2546670533695	9.18313001143442	2.28089375383143	0.424724615144526	0.0702849794046183	0.967695863419799	2.36121798724399	0.416223695249329	-0.163617728645881	-0.593007393462792	-10.951942921594	9.42186350810506	2.75491141903853	0.434748960756945	0.0570739431351067	0.86146457009136	2.71947616978711	0.424586822686117	-0.171174037539144	-0.498419291385156
13	4.1628	-10.2546670533695	9.18313001143442	2.28089375383143	0.424724615144526	0.0702849794046183	0.967695863419799	2.36121798724399	0.416223695249329	-0.163617728645881	-0.593007393462792	-10.9975100076767	9.46151697472751	2.77660927515678	0.434180071886906	0.0583629086615078	0.861671810880971	2.74708333369969	0.424583276265537	-0.176240214500521	-0.473776693476534
1	5.2035	-11.0053378759074	9.19812487372345	0.468568407179189	3.49837324506372	0.774437643587769	0.125862625820015	2.56249211605391	0.411332971422982	-0.306692521673321	-0.520548398046652	-11.0748886559726	9.30499905807382	0.469228066405843	3.53960857865181	0.768676445861925	0.133994359980766	2.69392982730328	0.419382542877261	-0.241918780811563	-0.467317335265954
2	5.2035	-11.0053378759074	9.19812487372345	0.468568407179189	3.49837324506372	0.774437643587769	0.125862625820015	2.56249211605391	0.411332971422982	-0.306692521673321	-0.520548398046652	-11.0600138076886	9.41868469554236	0.472486393122949	3.31550494996553	0.736314736254905	0.170697833658622	2.68456059925972	0.422647957184398	-0.232979277758944	-0.453155841048682
3	5.2035	-11.0053378759074	9.19812487372345	0.468568407179189	3.49837324506372	0.774437643587769	0.125862625820015	2.56249211605391	0.411332971422982	-0.306692521673321	-0.520548398046652	-11.0762633620935	9.48304125556398	0.474264175000792	3.56973402202064	0.723304115574692	0.140154472879159	0.467162058274334	4.27551047720792	-0.4220931281988	-0.224009734585351
4	5.2035	-11.0053378759074	9.19812487372345	0.468568407179189	3.49837324506372	0.774437643587769	0.125862625820015	2.56249211605391	0.411332971422982	-0.306692521673321	-0.520548398046652	-11.1398531406222	9.51053166691121	0.476992401767435	3.67391478093615	0.716068852982023	0.138821139961908	0.467144366759452	4.27713367502311	-0.411397964346135	-0.224498639907224
5	5.2035	-11.0053378759074	9.19812487372345	0.468568407179189	3.49837324506372	0.774437643587769	0.125862625820015	2.56249211605391	0.411332971422982	-0.306692521673321	-0.520548398046652	-11.1726921685115	9.53455131388005	0.479765071465083	3.78002526806491	0.707904283970073	0.120305144036024	0.469805066502097	4.32181222581148	-0.402810971203668	-0.227770705038899
6	5.2035	-11.0053378759074	9.19812487372345	0.468568407179189	3.49837324506372	0.774437643587769	0.125862625820015	2.56249211605391	0.411332971422982	-0.306692521673321	-0.520548398046652	-11.2105696529786	9.58130800382697	0.481507317436016	3.82564303809555	0.70245579860386	0.124122185341643	0.470716271985991	4.36548909703708	-0.399082999544632	-0.235796035444662
7	5.2035	-11.0053378759074	9.19812487372345	0.468568407179189	3.49837324506372	0.774437643587769	0.125862625820015	2.56249211605391	0.411332971422982	-0.306692521673321	-0.520548398046652	-11.2565642816603	9.58053164737286	0.483483941883547	3.86523433645818	0.707962626507141	0.118513178821071	0.473296080429266	4.37006092552229	-0.393063901720592	-0.23822827152774
8	5.2035	-11.0053378759074	9.19812487372345	0.468568407179189	3.49837324506372	0.774437643587769	0.125862625820015	2.56249211605391	0.411332971422982	-0.306692521673321	-0.520548398046652	-11.3132544477985	9.58404133864315	0.487214984780887	3.95880720088043	0.679119756999355	0.122397140264969	0.474334279320747	4.37869807568376	-0.400407671648782	-0.234547421402666
9	5.2035	-11.0053378759074	9.19812487372345	0.468568407179189	3.49837324506372	0.774437643587769	0.125862625820015	2.56249211605391	0.411332971422982	-0.306692521673321	-0.520548398046652	-11.3183664061323	9.627513395691	0.485642354214895	3.87999691318705	0.694041875226691	0.123495575131388	0.474527622868834	4.37910664741996	-0.394490939422444	-0.233527347875883
10	5.2035	-11.0053378759074	9.19812487372345	0.468568407179189	3.49837324506372	0.774437643587769	0.125862625820015	2.56249211605391	0.411332971422982	-0.306692521673321	-0.520548398046652	-11.3659011247666	9.63030614630816	2.9039576706858	0.43485109983082	0.140193575253048	0.782300331367564	0.476266102575934	4.42579395719386	-0.397741096697281	-0.233512977599118
11	5.2035	-11.0053378759074	9.19812487372345	0.468568407179189	3.49837324506372	0.774437643587769	0.125862625820015	2.56249211605391	0.411332971422982	-0.306692521673321	-0.520548398046652	-11.3645794596825	9.64969539103851	3.03680423262901	0.437476319060478	0.140685947092283	0.748064788762739	0.480697380372665	4.41233708977389	-0.393234586912856	-0.2390364240611
12	5.2035	-11.0053378759074	9.19812487372345	0.468568407179189	3.49837324506372	0.774437643587769	0.125862625820015	2.56249211605391	0.411332971422982	-0.306692521673321	-0.520548398046652	-11.3143688618375	9.73127610748005	3.06713780465411	0.439942256431362	0.135363544944624	0.764005790891069	0.477955535451562	4.35144447669681	-0.394600882230776	-0.233398641363789
13	5.2035	-11.0053378759074	9.19812487372345	0.468568407179189	3.49837324506372	0.774437643587769	0.125862625820015	2.56249211605391	0.411332971422982	-0.306692521673321	-0.520548398046652	-11.4155617473225	9.69666459572485	3.0651422567493	0.438821543363942	0.138331793090594	0.753326027793393	0.481492980465764	4.46133859466839	-0.381725467328478	-0.217916977685711
14	5.2035	-11.0053378759074	9.19812487372345	0.468568407179189	3.49837324506372	0.774437643587769	0.125862625820015	2.56249211605391	0.411332971422982	-0.306692521673321	-0.520548398046652	-9.68383448687431	11.4579205209111	0.438863723338041	3.07587401017495	0.763068262546681	0.136957397655025	0.431665871316657	2.83905071591542	-0.497044799394032	-0.119229468141667
1	6.2442	-11.0742961026305	10.0193594794827	2.97533244176775	0.441301996443495	0.0496538173103924	0.942252169999176	2.79809472753979	0.427865598824475	-0.0854940772738835	-0.544814534000431	-11.1725874484851	10.0780753765284	3.09905442577831	0.445270936834573	0.0658977222643683	0.875211190855768	3.05410876482343	0.428379665265963	-0.141759578005221	-0.518444966473172
2	6.2442	-11.0742961026305	10.0193594794827	2.97533244176775	0.441301996443495	0.0496538173103924	0.942252169999176	2.79809472753979	0.427865598824475	-0.0854940772738835	-0.544814534000431	-11.3141367951996	10.0509261454713	3.0858035771626	0.445025856063912	0.0612381387024533	0.871652329304493	3.08515491756907	0.427776878707629	-0.150820127950426	-0.477396233504303
3	6.2442	-11.0742961026305	10.0193594794827	2.97533244176775	0.441301996443495	0.0496538173103924	0.942252169999176	2.79809472753979	0.427865598824475	-0.0854940772738835	-0.544814534000431	-11.4049654600286	10.0595264918241	3.17064179727623	0.445630194919781	0.0630789586333798	0.881010520339589	3.0860892524131	0.428227311572195	-0.152015559139904	-0.479846976632415
4	6.2442	-11.0742961026305	10.0193594794827	2.97533244176775	0.441301996443495	0.0496538173103924	0.942252169999176	2.79809472753979	0.427865598824475	-0.0854940772738835	-0.544814534000431	-11.4129789926574	10.1354259616603	3.21171544367923	0.447515847439482	0.0630202102154081	0.869102338870316	3.12986548620318	0.432776465722097	-0.145902844636975	-0.473670469720447
5	6.2442	-11.0742961026305	10.0193594794827	2.97533244176775	0.441301996443495	0.0496538173103924	0.942252169999176	2.79809472753979	0.427865598824475	-0.0854940772738835	-0.544814534000431	-11.4748255750382	10.1531792970545	3.23719961662833	0.44856702128235	0.0617777983122683	0.85973139529734	3.14192077920219	0.432444452416595	-0.151145836195151	-0.465336152855868
6	6.2442	-11.0742961026305	10.0193594794827	2.97533244176775	0.441301996443495	0.0496538173103924	0.942252169999176	2.79809472753979	0.427865598824475	-0.0854940772738835	-0.544814534000431	-11.538126613218	10.1677996891675	3.26438592759595	0.447229557759798	0.0621773038819816	0.851854941304174	3.14458255292051	0.432014199450798	-0.146947914545002	-0.485501345074444
7	6.2442	-11.0742961026305	10.0193594794827	2.97533244176775	0.441301996443495	0.0496538173103924	0.942252169999176	2.79809472753979	0.427865598824475	-0.0854940772738835	-0.544814534000431	-11.6018770272205	10.1830412776755	3.26264769071758	0.447738736085058	0.0566829458787065	0.873672294929652	3.17236123641623	0.431546353776377	-0.15268698775081	-0.460285886919644
8	6.2442	-11.0742961026305	10.0193594794827	2.97533244176775	0.441301996443495	0.0496538173103924	0.942252169999176	2.79809472753979	0.427865598824475	-0.0854940772738835	-0.544814534000431	-11.6374123255211	10.2091105370947	3.31484340361052	0.449921883693848	0.0634651270395028	0.837417084970785	3.18431508204133	0.433697358927112	-0.152122567556289	-0.453105946578583
9	6.2442	-11.0742961026305	10.0193594794827	2.97533244176775	0.441301996443495	0.0496538173103924	0.942252169999176	2.79809472753979	0.427865598824475	-0.0854940772738835	-0.544814534000431	-11.712036097944	10.1985955852046	3.28526328879153	0.451884746150881	0.0582343245618698	0.842757017799898	3.18105449493147	0.433621824655608	-0.150570904663021	-0.465526869848616
10	6.2442	-11.0742961026305	10.0193594794827	2.97533244176775	0.441301996443495	0.0496538173103924	0.942252169999176	2.79809472753979	0.427865598824475	-0.0854940772738835	-0.544814534000431	-11.7501008082613	10.2180534305262	3.29845477923917	0.449661350520312	0.0602819801467258	0.840876855357701	3.19184888175941	0.434691021573102	-0.153954058207768	-0.452761762038707
11	6.2442	-11.0742961026305	10.0193594794827	2.97533244176775	0.441301996443495	0.0496538173103924	0.942252169999176	2.79809472753979	0.427865598824475	-0.0854940772738835	-0.544814534000431	-11.8064267906917	10.2112701292465	3.2989737112303	0.449787719599074	0.0614158888725046	0.833122957398394	3.17828009369463	0.43412228131837	-0.151624020122468	-0.458607309473687
12	6.2442	-11.0742961026305	10.0193594794827	2.97533244176775	0.441301996443495	0.0496538173103924	0.942252169999176	2.79809472753979	0.427865598824475	-0.0854940772738835	-0.544814534000431	-11.8211406482081	10.2347103752769	3.34328545662816	0.451261082605787	0.0581160058316484	0.81873421565294	3.39217065538894	0.435941286556526	-0.143791553662749	-0.460722231534352
13	6.2442	-11.0742961026305	10.0193594794827	2.97533244176775	0.441301996443495	0.0496538173103924	0.942252169999176	2.79809472753979	0.427865598824475	-0.0854940772738835	-0.544814534000431	-11.8304246971747	10.2832707947516	3.44834857969008	0.452932623680792	0.043158100778136	0.811283288418007	3.23548187622073	0.436085800946096	-0.156470688859964	-0.436219291898798
14	6.2442	-11.0742961026305	10.0193594794827	2.97533244176775	0.441301996443495	0.0496538173103924	0.942252169999176	2.79809472753979	0.427865598824475	-0.0854940772738835	-0.544814534000431	-11.8471297104407	10.3216866695793	3.47887564445156	0.451580323683929	0.0407616245241432	0.809741260990405	3.38061808863566	0.437391852471271	-0.150432866119658	-0.443819520292106
1	1.0407	-3.36804838359212	3.37378504549106	1.34509218616801	0.389080071384029	0.128646163734308	1.43507264357211	0.379592773229099	1.6199763656505	-0.976640824380489	-0.154437373281213	-3.48816113308358	3.44515992933738	1.38570604360318	0.393428869126841	0.0898481721417507	1.45314890239957	0.382487458827042	1.83860060133436	-0.844407376811964	-0.165548164409733
2	1.0407	-3.36804838359212	3.37378504549106	1.34509218616801	0.389080071384029	0.128646163734308	1.43507264357211	0.379592773229099	1.6199763656505	-0.976640824380489	-0.154437373281213	-3.63801795680589	3.42935384298761	1.46480513540964	0.390772168909274	0.072117336170492	1.36847876855004	0.388951606078099	1.92194476591098	-0.745026226680744	-0.2162351433977
3	1.0407	-3.36804838359212	3.37378504549106	1.34509218616801	0.389080071384029	0.128646163734308	1.43507264357211	0.379592773229099	1.6199763656505	-0.976640824380489	-0.154437373281213	-3.70870009254826	3.43291997026817	1.48280884081512	0.397719671189383	0.0815490724379057	1.29636883188145	0.39387855804035	1.99345845515934	-0.691262556866743	-0.225271581334491
4	1.0407	-3.36804838359212	3.37378504549106	1.34509218616801	0.389080071384029	0.128646163734308	1.43507264357211	0.379592773229099	1.6199763656505	-0.976640824380489	-0.154437373281213	-3.75766444362759	3.46238947550185	1.51585840300725	0.395913346447992	0.0879180032295387	1.25647554639116	0.394129669398926	2.12884365843352	-0.700918633516076	-0.198896596450458
5	1.0407	-3.36804838359212	3.37378504549106	1.34509218616801	0.389080071384029	0.128646163734308	1.43507264357211	0.379592773229099	1.6199763656505	-0.976640824380489	-0.154437373281213	-3.76963198162789	3.49531698788161	1.54100136865196	0.401815099398522	0.0668633874741138	1.30001462765615	1.9070592604259	0.380682744075004	-0.220543090297632	-0.646407085228275
6	1.0407	-3.36804838359212	3.37378504549106	1.34509218616801	0.389080071384029	0.128646163734308	1.43507264357211	0.379592773229099	1.6199763656505	-0.976640824380489	-0.154437373281213	-3.81024085133684	3.51997251206108	1.56751640857427	0.399252573430884	0.0837639951582394	1.26077368167959	0.394732123146608	2.16409344327465	-0.612266086271234	-0.236781387007422
7	1.0407	-3.36804838359212	3.37378504549106	1.34509218616801	0.389080071384029	0.128646163734308	1.43507264357211	0.379592773229099	1.6199763656505	-0.976640824380489	-0.154437373281213	-3.82769294881807	3.54026640935106	1.59212633601181	0.40133081661755	0.0833062781774201	1.22885028946791	1.91674108818598	0.384386273949247	-0.229372930212207	-0.637045962718249
8	1.0407	-3.36804838359212	3.37378504549106	1.34509218616801	0.389080071384029	0.128646163734308	1.43507264357211	0.379592773229099	1.6199763656505	-0.976640824380489	-0.154437373281213	-3.85492599943819	3.5449124328549	1.60738233748256	0.405017432234866	0.0867659414730311	1.21409386432081	1.91794437047552	0.385982039892953	-0.231520603848074	-0.657228493950165
9	1.0407	-3.36804838359212	3.37378504549106	1.34509218616801	0.389080071384029	0.128646163734308	1.43507264357211	0.379592773229099	1.6199763656505	-0.976640824380489	-0.154437373281213	-3.8806598432661	3.56154777077144	1.5880995840942	0.40712606199834	0.0660027053965125	1.22708460315442	1.96627411965163	0.384435742813932	-0.220894095646747	-0.650556841574443
10	1.0407	-3.36804838359212	3.37378504549106	1.34509218616801	0.389080071384029	0.128646163734308	1.43507264357211	0.379592773229099	1.6199763656505	-0.976640824380489	-0.154437373281213	-3.90242065636705	3.56326051005512	1.60722004578778	0.404673940666412	0.0774215755151298	1.24066821167251	1.97270242616961	0.386010947046424	-0.219661626385047	-0.633354439412997
11	1.0407	-3.36804838359212	3.37378504549106	1.34509218616801	0.389080071384029	0.128646163734308	1.43507264357211	0.379592773229099	1.6199763656505	-0.976640824380489	-0.154437373281213	-3.89636976366449	3.58664981877764	1.65139242620275	0.410625855923753	0.0805074909138992	1.25503851563614	2.00240518382239	0.390838493446945	-0.252479889906129	-0.553384854294029
12	1.0407	-3.36804838359212	3.37378504549106	1.34509218616801	0.389080071384029	0.128646163734308	1.43507264357211	0.379592773229099	1.6199763656505	-0.976640824380489	-0.154437373281213	-3.92017448529597	3.58502925658972	1.64609106607697	0.411217301832987	0.0842690670206029	1.22917940081914	2.02646149768367	0.388242613014492	-0.25321764232792	-0.578794446740948
13	1.0407	-3.36804838359212	3.37378504549106	1.34509218616801	0.389080071384029	0.128646163734308	1.43507264357211	0.379592773229099	1.6199763656505	-0.976640824380489	-0.154437373281213	-3.92646290594459	3.61219561662468	1.66696075083515	0.407177548663666	0.0920154250116351	1.18032036354902	1.98708801569886	0.391050199954111	-0.204469611481585	-0.648219578449672
14	1.0407	-3.36804838359212	3.37378504549106	1.34509218616801	0.389080071384029	0.128646163734308	1.43507264357211	0.379592773229099	1.6199763656505	-0.976640824380489	-0.154437373281213	-3.93419770796905	3.63320863014254	1.68992666184996	0.405729183404342	0.106026442209673	1.17182660839005	2.19815978280273	0.388559348938638	-0.221852572742747	-0.633479576368876
15	1.0407	-3.36804838359212	3.37378504549106	1.34509218616801	0.389080071384029	0.128646163734308	1.43507264357211	0.379592773229099	1.6199763656505	-0.976640824380489	-0.154437373281213	-3.93477625478711	3.65300053116237	1.70858491002103	0.408947972718232	0.100426611286874	1.20904959533756	2.10493870949822	0.391657405744445	-0.226760806507405	-0.583276363878202
16	1.0407	-3.36804838359212	3.37378504549106	1.34509218616801	0.389080071384029	0.128646163734308	1.43507264357211	0.379592773229099	1.6199763656505	-0.976640824380489	-0.154437373281213	-3.92528347645701	3.67371159927261	1.74284748718405	0.415404765597029	0.10291080881501	1.15971629301197	2.16051830003083	0.39855009535859	-0.184927771228309	-0.630626551068897
17	1.0407	-3.36804838359212	3.37378504549106	1.34509218616801	0.389080071384029	0.128646163734308	1.43507264357211	0.379592773229099	1.6199763656505	-0.976640824380489	-0.154437373281213	-3.96301326815797	3.65538205605246	1.70311988530109	0.410498381525523	0.112948202678324	1.18539106914715	0.410409114345245	2.48259402593298	-0.542691408179935	-0.203409788570706
18	1.0407	-3.36804838359212	3.37378504549106	1.34509218616801	0.389080071384029	0.128646163734308	1.43507264357211	0.379592773229099	1.6199763656505	-0.976640824380489	-0.154437373281213	-3.95382068760079	3.66585872524444	1.72322580925169	0.415202936891138	0.10488125517253	1.18074890136371	2.13577254293172	0.395525201704365	-0.23650972156397	-0.562720449471559
19	1.0407	-3.36804838359212	3.37378504549106	1.34509218616801	0.389080071384029	0.128646163734308	1.43507264357211	0.379592773229099	1.6199763656505	-0.976640824380489	-0.154437373281213	-3.94709706707524	3.68840308845405	1.77122843732208	0.410718938151177	0.108543862342713	1.15110984956586	2.11964113893935	0.394716338055904	-0.170563121802511	-0.612181915858193
1	2.0814	-4.10554677200076	3.61602919339079	0.429031515746051	1.92649604149886	1.22161376419593	0.0372069890493118	0.417462150179692	2.75557373461959	-0.760266365243703	-0.220790354822875	-4.22769442440497	3.59489822680169	0.435427816741425	2.1141961830381	1.13852718265689	0.0362624259708339	2.06636564163658	0.389957202193656	-0.271735854848924	-0.787330488711369
2	2.0814	-4.10554677200076	3.61602919339079	0.429031515746051	1.92649604149886	1.22161376419593	0.0372069890493118	0.417462150179692	2.75557373461959	-0.760266365243703	-0.220790354822875	-4.25824660748316	3.63381069559095	0.440619757919069	2.13658301353088	1.11851435643305	0.0310990123248834	2.21168326194376	0.391937041587905	-0.269610957650411	-0.776314331069163
3	2.0814	-4.10554677200076	3.61602919339079	0.429031515746051	1.92649604149886	1.22161376419593	0.0372069890493118	0.417462150179692	2.75557373461959	-0.760266365243703	-0.220790354822875	-4.31378089741222	3.61772843256787	0.452140920162687	2.23187975922888	1.01778275057629	0.0571481580257488	2.13083291209612	0.392123983644243	-0.281974437557706	-0.710886578572846
4	2.0814	-4.10554677200076	3.61602919339079	0.429031515746051	1.92649604149886	1.22161376419593	0.0372069890493118	0.417462150179692	2.75557373461959	-0.760266365243703	-0.220790354822875	-4.3904221851398	3.63778099685933	0.443378704783587	2.29456929311099	1.07047294746534	0.0448270420863293	2.23071296012167	0.387965817766287	-0.282876724830705	-0.742429642092589
5	2.0814	-4.10554677200076	3.61602919339079	0.429031515746051	1.92649604149886	1.22161376419593	0.0372069890493118	0.417462150179692	2.75557373461959	-0.760266365243703	-0.220790354822875	-4.3209635914179	3.71841696673945	0.453917883316902	2.14787539050416	1.03678272730969	0.114920519331376	1.88057425784899	0.401941093056595	-0.351928711963736	-0.742384520359212
6	2.0814	-4.10554677200076	3.61602919339079	0.429031515746051	1.92649604149886	1.22161376419593	0.0372069890493118	0.417462150179692	2.75557373461959	-0.760266365243703	-0.220790354822875	-4.37331619989481	3.7182949428781	0.447428154501312	2.18215291676533	1.04750328443619	0.0983135207759368	2.09489797349369	0.396077042532182	-0.335168208674003	-0.713524916822733
7	2.0814	-4.10554677200076	3.61602919339079	0.429031515746051	1.92649604149886	1.22161376419593	0.0372069890493118	0.417462150179692	2.75557373461959	-0.760266365243703	-0.220790354822875	-4.37140388209632	3.74797135316991	0.454390504444493	2.14951670555043	1.04472892610294	0.0878046723067409	1.95860889309516	0.402817656214982	-0.339711619329421	-0.71939778098396
8	2.0814	-4.10554677200076	3.61602919339079	0.429031515746051	1.92649604149886	1.22161376419593	0.0372069890493118	0.417462150179692	2.75557373461959	-0.760266365243703	-0.220790354822875	-4.37641604130074	3.77646090491397	0.452332472556261	2.16220467859811	1.01450391057487	0.115525013698108	2.01347178485226	0.404858334181052	-0.337271694697848	-0.740605895543839
9	2.0814	-4.10554677200076	3.61602919339079	0.429031515746051	1.92649604149886	1.22161376419593	0.0372069890493118	0.417462150179692	2.75557373461959	-0.760266365243703	-0.220790354822875	-4.35182504218996	3.85193065362577	0.449216607652853	2.2012737599198	1.03459419328108	0.0888555365413262	2.47573999490841	0.404196226050104	-0.244492280487232	-0.657121808457718
10	2.0814	-4.10554677200076	3.61602919339079	0.429031515746051	1.92649604149886	1.22161376419593	0.0372069890493118	0.417462150179692	2.75557373461959	-0.760266365243703	-0.220790354822875	-4.37095587278055	3.84429642217495	0.453315559771411	2.23250406752517	1.01948750488274	0.139491506639221	1.93747428417932	0.406889723428955	-0.354498973739828	-0.692299455081524
11	2.0814	-4.10554677200076	3.61602919339079	0.429031515746051	1.92649604149886	1.22161376419593	0.0372069890493118	0.417462150179692	2.75557373461959	-0.760266365243703	-0.220790354822875	-4.33066813810885	3.90271422994429	0.448386114783683	2.25514939942029	0.998435757279732	0.150467854932898	2.51941328209276	0.412276949950544	-0.234287728430068	-0.7014117230382
12	2.0814	-4.10554677200076	3.61602919339079	0.429031515746051	1.92649604149886	1.22161376419593	0.0372069890493118	0.417462150179692	2.75557373461959	-0.760266365243703	-0.220790354822875	-4.4767537571471	3.78959126538746	0.455802442598995	2.2986859138509	1.00221350806369	0.0992191137147074	2.34197465030748	0.401104979826378	-0.264280872304518	-0.68886061140585
13	2.0814	-4.10554677200076	3.61602919339079	0.429031515746051	1.92649604149886	1.22161376419593	0.0372069890493118	0.417462150179692	2.75557373461959	-0.760266365243703	-0.220790354822875	-4.35612061684378	3.93801456520346	0.451991413089837	2.15514419413983	1.02421025098326	0.155661027391885	2.46534188273203	0.408380794849446	-0.285280133441834	-0.657529978438966
14	2.0814	-4.10554677200076	3.61602919339079	0.429031515746051	1.92649604149886	1.22161376419593	0.0372069890493118	0.417462150179692	2.75557373461959	-0.760266365243703	-0.220790354822875	-4.3748005729693	3.92374703000485	0.448608074778606	2.20202550305991	1.03953165642253	0.147956140252992	2.7291592582693	0.411921389303777	-0.211890011841144	-0.651161269245858
15	2.0814	-4.10554677200076	3.61602919339079	0.429031515746051	1.92649604149886	1.22161376419593	0.0372069890493118	0.417462150179692	2.75557373461959	-0.760266365243703	-0.220790354822875	-4.4495570010597	3.86561044404797	0.454208398086448	2.28817682668371	0.970669531203951	0.153302126903864	2.68046777072747	0.408274644555612	-0.216982257211276	-0.688564953523487
16	2.0814	-4.10554677200076	3.61602919339079	0.429031515746051	1.92649604149886	1.22161376419593	0.0372069890493118	0.417462150179692	2.75557373461959	-0.760266365243703	-0.220790354822875	-4.45612369205699	3.87674278792844	0.456308730521375	2.3490022330063	0.982315548965781	0.121975618330014	2.46685613220468	0.411626842104556	-0.287495412530198	-0.65180880827979
17	2.0814	-4.10554677200076	3.61602919339079	0.429031515746051	1.92649604149886	1.22161376419593	0.0372069890493118	0.417462150179692	2.75557373461959	-0.760266365243703	-0.220790354822875	-4.52985073972279	3.8389807528154	0.457697141605629	2.36749654307287	0.956226534232936	0.0750555321449266	2.51526753640746	0.407610981701725	-0.274777249434441	-0.683241056920017
1	3.1221	-4.56331488704184	3.73910061473987	0.458027879513691	2.27152854957064	0.993490130061361	0.0433857503419586	0.435959953204007	2.92613235037401	-0.720542616375376	-0.278963748050227	-4.52590460876803	3.85699144660953	0.457231545960177	2.46226180560615	0.980522361173672	0.069372320320392	0.440057578051147	2.91958398143463	-0.682646084230914	-0.263249483322605
2	3.1221	-4.56331488704184	3.73910061473987	0.458027879513691	2.27152854957064	0.993490130061361	0.0433857503419586	0.435959953204007	2.92613235037401	-0.720542616375376	-0.278963748050227	-4.51826858404591	3.93679400697514	0.457043247061688	2.47748432724802	0.945227431681466	0.0649440869053446	2.49866386250916	0.402925486937019	-0.253524476299434	-0.722675377583863
3	3.1221	-4.56331488704184	3.73910061473987	0.458027879513691	2.27152854957064	0.993490130061361	0.0433857503419586	0.435959953204007	2.92613235037401	-0.720542616375376	-0.278963748050227	-4.49385011449959	4.00866294967911	0.457718329818268	2.59574618589877	0.968409343455343	0.053852819221741	2.5169126189331	0.413170932855942	-0.260801809111984	-0.685447336091675
4	3.1221	-4.56331488704184	3.73910061473987	0.458027879513691	2.27152854957064	0.993490130061361	0.0433857503419586	0.435959953204007	2.92613235037401	-0.720542616375376	-0.278963748050227	-4.50049086179852	4.04102403950806	0.457847938960561	2.65733987148307	0.942000814296344	0.0820779005140223	2.58666437255283	0.415781857734766	-0.261550485614118	-0.67650909337545
5	3.1221	-4.56331488704184	3.73910061473987	0.458027879513691	2.27152854957064	0.993490130061361	0.0433857503419586	0.435959953204007	2.92613235037401	-0.720542616375376	-0.278963748050227	-4.49031754098189	4.08364910626812	0.459025432617829	2.72960654827587	0.934037789363175	0.07786830572437	2.72574883323546	0.419324506925441	-0.243268093277573	-0.683360159100079
6	3.1221	-4.56331488704184	3.73910061473987	0.458027879513691	2.27152854957064	0.993490130061361	0.0433857503419586	0.435959953204007	2.92613235037401	-0.720542616375376	-0.278963748050227	-4.49496505820532	4.10321858594728	0.460725552455376	2.73786470768005	0.95024947384839	0.0825023403737863	2.50234152492971	0.421199780661163	-0.274545543846678	-0.689563399193065
7	3.1221	-4.56331488704184	3.73910061473987	0.458027879513691	2.27152854957064	0.993490130061361	0.0433857503419586	0.435959953204007	2.92613235037401	-0.720542616375376	-0.278963748050227	-4.61747655808981	4.02066849332454	0.46714916423558	2.72097831417756	0.918962577112757	0.0718868342780719	2.5299785302793	0.417004124769926	-0.289365337840107	-0.68388906011821
8	3.1221	-4.56331488704184	3.73910061473987	0.458027879513691	2.27152854957064	0.993490130061361	0.0433857503419586	0.435959953204007	2.92613235037401	-0.720542616375376	-0.278963748050227	-4.58695810622211	4.090352966102	0.461776387802711	2.76929970112079	0.92026479943739	0.0845908150448152	0.449910084518417	2.95507848410234	-0.619863917656703	-0.309361927100555
9	3.1221	-4.56331488704184	3.73910061473987	0.458027879513691	2.27152854957064	0.993490130061361	0.0433857503419586	0.435959953204007	2.92613235037401	-0.720542616375376	-0.278963748050227	-4.60829176959738	4.09145992015374	0.462856785943979	2.75617697118196	0.899402572870118	0.0795692223481445	2.63745666645791	0.418467775395115	-0.276796967988751	-0.673821150454775
10	3.1221	-4.56331488704184	3.73910061473987	0.458027879513691	2.27152854957064	0.993490130061361	0.0433857503419586	0.435959953204007	2.92613235037401	-0.720542616375376	-0.278963748050227	-4.63028863734492	4.09411706324889	0.462610849046711	2.73375531638854	0.873928254565831	0.0744107574898672	2.45310022848956	0.418824812739843	-0.293703739481301	-0.672461859073661
11	3.1221	-4.56331488704184	3.73910061473987	0.458027879513691	2.27152854957064	0.993490130061361	0.0433857503419586	0.435959953204007	2.92613235037401	-0.720542616375376	-0.278963748050227	-4.56984654191865	4.16499736299423	0.461263917726052	2.82121064811102	0.893106104172886	0.097820441626525	2.48854216779533	0.426185181175401	-0.283776299628046	-0.653849466460878
12	3.1221	-4.56331488704184	3.73910061473987	0.458027879513691	2.27152854957064	0.993490130061361	0.0433857503419586	0.435959953204007	2.92613235037401	-0.720542616375376	-0.278963748050227	-4.6148741476242	4.14441441564905	0.465121439544384	2.8153394963874	0.901563006688558	0.0802543177313913	2.62650869219977	0.424951257121027	-0.265008620074537	-0.667443348722864
13	3.1221	-4.56331488704184	3.73910061473987	0.458027879513691	2.27152854957064	0.993490130061361	0.0433857503419586	0.435959953204007	2.92613235037401	-0.720542616375376	-0.278963748050227	-4.63543489234726	4.14092297778525	0.465360875898657	2.89360231270664	0.906372253407852	0.0731045073081902	2.56311327411237	0.423042319309509	-0.277356467217923	-0.632972264023852
14	3.1221	-4.56331488704184	3.73910061473987	0.458027879513691	2.27152854957064	0.993490130061361	0.0433857503419586	0.435959953204007	2.92613235037401	-0.720542616375376	-0.278963748050227	-4.67950670026773	4.12309140079368	0.464741231578995	2.96338308521859	0.88221392972986	0.0679601294698809	2.54027578581808	0.421521286583005	-0.270155586885213	-0.660862431370086
15	3.1221	-4.56331488704184	3.73910061473987	0.458027879513691	2.27152854957064	0.993490130061361	0.0433857503419586	0.435959953204007	2.92613235037401	-0.720542616375376	-0.278963748050227	-4.76385344007879	4.04538858240141	0.473219707272658	2.96995621700613	0.861431546189815	0.0701013592651345	2.65034232409746	0.419067546252999	-0.267007207518396	-0.609140358356046
16	3.1221	-4.56331488704184	3.73910061473987	0.458027879513691	2.27152854957064	0.993490130061361	0.0433857503419586	0.435959953204007	2.92613235037401	-0.720542616375376	-0.278963748050227	-4.8074569965312	4.02868516196568	0.475902908407134	2.95688246268344	0.853982587618848	0.0616731898052119	2.40162069780884	0.415731099797535	-0.306884316348431	-0.655919343396529
17	3.1221	-4.56331488704184	3.73910061473987	0.458027879513691	2.27152854957064	0.993490130061361	0.0433857503419586	0.435959953204007	2.92613235037401	-0.720542616375376	-0.278963748050227	-4.77462959869262	4.06540181160849	0.472463183559175	3.04100832162527	0.85053712952686	0.0767186309465861	2.48665401288201	0.419190649008272	-0.305013116382411	-0.644553854973542
18	3.1221	-4.56331488704184	3.73910061473987	0.458027879513691	2.27152854957064	0.993490130061361	0.0433857503419586	0.435959953204007	2.92613235037401	-0.720542616375376	-0.278963748050227	-4.78028105056525	4.08949783681412	0.473498005242523	3.08856085066351	0.847005644425861	0.0784536640558929	2.52801387549746	0.421915057544575	-0.268312222219392	-0.637816372632655
1	4.1628	-4.52087638115324	4.11012396079192	0.458180446891352	2.63627451540243	0.987001891103952	0.095602095236211	0.442293538505808	3.24318432640229	-0.669642658355225	-0.170279869713336	-4.55949373364665	4.16674522635881	0.463005007620773	2.71195165626712	0.919083988281416	0.103890770372006	0.447378763052861	3.43094171823816	-0.625406900826745	-0.171512309910965
2	4.1628	-4.52087638115324	4.11012396079192	0.458180446891352	2.63627451540243	0.987001891103952	0.095602095236211	0.442293538505808	3.24318432640229	-0.669642658355225	-0.170279869713336	-4.56709555335229	4.23323101739105	0.465145378140116	2.52289254227322	0.931672451592849	0.0957436039896014	0.447639906487017	2.73417931707014	-0.622207001360749	-0.120671484824702
3	4.1628	-4.52087638115324	4.11012396079192	0.458180446891352	2.63627451540243	0.987001891103952	0.095602095236211	0.442293538505808	3.24318432640229	-0.669642658355225	-0.170279869713336	-4.82003324098911	4.02740096608689	0.480106262363162	2.82057741558859	0.854374577971579	0.0999353974351125	0.469863097295995	3.84548546008192	-0.569328441509499	-0.20755979056009
4	4.1628	-4.52087638115324	4.11012396079192	0.458180446891352	2.63627451540243	0.987001891103952	0.095602095236211	0.442293538505808	3.24318432640229	-0.669642658355225	-0.170279869713336	-4.70668054084019	4.16350644628975	0.471634702837505	3.0858855974447	0.873831126892525	0.0947553148995825	0.463494784080775	3.71071712783992	-0.582730393460729	-0.205612808785487
5	4.1628	-4.52087638115324	4.11012396079192	0.458180446891352	2.63627451540243	0.987001891103952	0.095602095236211	0.442293538505808	3.24318432640229	-0.669642658355225	-0.170279869713336	-4.67486031059077	4.22890234938937	0.471856630184872	3.18769803493842	0.869242632040706	0.110788582556023	0.463985185820476	3.8172125671619	-0.593094451127003	-0.199492297437819
6	4.1628	-4.52087638115324	4.11012396079192	0.458180446891352	2.63627451540243	0.987001891103952	0.095602095236211	0.442293538505808	3.24318432640229	-0.669642658355225	-0.170279869713336	-4.62263018917208	4.31490716436202	0.468085176792993	3.0386652114241	0.879690299618597	0.133963802511524	0.458846088086328	3.70663394296484	-0.568796360982728	-0.194805281545511
7	4.1628	-4.52087638115324	4.11012396079192	0.458180446891352	2.63627451540243	0.987001891103952	0.095602095236211	0.442293538505808	3.24318432640229	-0.669642658355225	-0.170279869713336	-4.72132242784781	4.26488627111712	0.470631901035538	3.14611812374896	0.862867279588232	0.110333171621247	0.465896431957662	4.07466887423007	-0.540418968578134	-0.140536241865125
8	4.1628	-4.52087638115324	4.11012396079192	0.458180446891352	2.63627451540243	0.987001891103952	0.095602095236211	0.442293538505808	3.24318432640229	-0.669642658355225	-0.170279869713336	-4.78151835180492	4.22180647428201	0.476239260809988	3.29329353520629	0.842952607072832	0.110100256576596	0.473900276509776	4.02949998743795	-0.545563323042719	-0.182186807638542
9	4.1628	-4.52087638115324	4.11012396079192	0.458180446891352	2.63627451540243	0.987001891103952	0.095602095236211	0.442293538505808	3.24318432640229	-0.669642658355225	-0.170279869713336	-4.77938218075717	4.25319299082965	0.474247005434882	3.2769749649617	0.854059941079341	0.110438261424112	0.466592699684193	3.83012596675249	-0.541099517506825	-0.201958335080628
10	4.1628	-4.52087638115324	4.11012396079192	0.458180446891352	2.63627451540243	0.987001891103952	0.095602095236211	0.442293538505808	3.24318432640229	-0.669642658355225	-0.170279869713336	-4.79973436216928	4.24253592322627	0.48089950688931	3.32720895730797	0.864355549995243	0.10757877413301	0.471923956235022	3.46481548492466	-0.516611678450651	-0.15845953468314
11	4.1628	-4.52087638115324	4.11012396079192	0.458180446891352	2.63627451540243	0.987001891103952	0.095602095236211	0.442293538505808	3.24318432640229	-0.669642658355225	-0.170279869713336	-4.81440174555821	4.25515016432606	0.479960732489558	3.29456198899162	0.856124781159875	0.104258552601982	0.475573050597003	4.0599822220418	-0.525070488745068	-0.175288017015254
12	4.1628	-4.52087638115324	4.11012396079192	0.458180446891352	2.63627451540243	0.987001891103952	0.095602095236211	0.442293538505808	3.24318432640229	-0.669642658355225	-0.170279869713336	-4.81158518603347	4.2845342164359	0.478664938886789	3.35744720965988	0.840886464066641	0.108854966416815	0.472608050747961	4.12320052955405	-0.533009641483858	-0.179601710771937
13	4.1628	-4.52087638115324	4.11012396079192	0.458180446891352	2.63627451540243	0.987001891103952	0.095602095236211	0.442293538505808	3.24318432640229	-0.669642658355225	-0.170279869713336	-4.88101641203269	4.22648125650104	0.50136438662905	3.1018259272961	0.865380289462889	0.0692931816068865	0.48222213732222	4.18829918518034	-0.542136209137106	-0.17781598824803
14	4.1628	-4.52087638115324	4.11012396079192	0.458180446891352	2.63627451540243	0.987001891103952	0.095602095236211	0.442293538505808	3.24318432640229	-0.669642658355225	-0.170279869713336	-4.87516333871412	4.26506314999682	0.484022675387539	3.33150849600793	0.839808559834812	0.0997629752142889	0.477692159627774	4.24264828420912	-0.53260232653462	-0.174875303913968
15	4.1628	-4.52087638115324	4.11012396079192	0.458180446891352	2.63627451540243	0.987001891103952	0.095602095236211	0.442293538505808	3.24318432640229	-0.669642658355225	-0.170279869713336	-4.9186944275044	4.22547213685319	0.495190940389205	3.25222897426285	0.849544728153171	0.0769096709754556	0.485572961086074	4.38952909089874	-0.515400978688034	-0.172121622718459
16	4.1628	-4.52087638115324	4.11012396079192	0.458180446891352	2.63627451540243	0.987001891103952	0.095602095236211	0.442293538505808	3.24318432640229	-0.669642658355225	-0.170279869713336	-4.90429618015546	4.24417147597045	0.487642596347883	3.64578963107094	0.835841500862411	0.0801779857054166	0.481112967221897	4.10095232913892	-0.522710929775955	-0.20135732378557
17	4.1628	-4.52087638115324	4.11012396079192	0.458180446891352	2.63627451540243	0.987001891103952	0.095602095236211	0.442293538505808	3.24318432640229	-0.669642658355225	-0.170279869713336	-4.9610887035234	4.21467408265451	0.492066565544809	3.3072548533404	0.825938213917366	0.0643278386702536	0.488006929106961	4.31821237511057	-0.52938967567792	-0.188387117715174
18	4.1628	-4.52087638115324	4.11012396079192	0.458180446891352	2.63627451540243	0.987001891103952	0.095602095236211	0.442293538505808	3.24318432640229	-0.669642658355225	-0.170279869713336	-4.98625110625665	4.19533795612884	0.49473549291013	3.45808392693173	0.818804433573297	0.079017568799541	0.492686677525228	4.88064488124497	-0.50903211624091	-0.113807468048492
1	5.2035	-4.71226565662428	4.1304707058903	0.464338807568031	2.82755925658338	0.861639037932727	0.0884673617918764	0.450505198672786	3.18299103036538	-0.646009319648408	-0.227767922604984	-4.77205440609063	4.14841867347808	0.479507165575884	2.98086390755002	0.810536149108415	0.0830732716989121	0.465821446031133	3.79626212188557	-0.586604980624253	-0.177181124794106
2	5.2035	-4.71226565662428	4.1304707058903	0.464338807568031	2.82755925658338	0.861639037932727	0.0884673617918764	0.450505198672786	3.18299103036538	-0.646009319648408	-0.227767922604984	-4.86099225727828	4.13192657972677	0.48595524749644	3.22558561255623	0.814302006019648	0.0780832172179249	3.09525625568921	0.420822904812239	-0.175059527573864	-0.658222280501611
3	5.2035	-4.71226565662428	4.1304707058903	0.464338807568031	2.82755925658338	0.861639037932727	0.0884673617918764	0.450505198672786	3.18299103036538	-0.646009319648408	-0.227767922604984	-4.91900490471601	4.12581756812695	0.491620877670725	3.31443029212781	0.796086802870414	0.0614429236231748	3.05301357285314	0.417902649857935	-0.189168545600252	-0.645379151495173
4	5.2035	-4.71226565662428	4.1304707058903	0.464338807568031	2.82755925658338	0.861639037932727	0.0884673617918764	0.450505198672786	3.18299103036538	-0.646009319648408	-0.227767922604984	-4.86353281459326	4.22023200629084	0.487596448125741	3.36421897877477	0.794378461923716	0.0725648525091473	3.23311290929285	0.42771928699658	-0.192972560724793	-0.621772157934954
5	5.2035	-4.71226565662428	4.1304707058903	0.464338807568031	2.82755925658338	0.861639037932727	0.0884673617918764	0.450505198672786	3.18299103036538	-0.646009319648408	-0.227767922604984	-4.80029857283534	4.31666159845679	0.482584584106591	3.56603424569627	0.804567085051435	0.0864776553123505	0.473277239851203	3.83794024844157	-0.536413260283528	-0.217782783623615
6	5.2035	-4.71226565662428	4.1304707058903	0.464338807568031	2.82755925658338	0.861639037932727	0.0884673617918764	0.450505198672786	3.18299103036538	-0.646009319648408	-0.227767922604984	-4.89626353585473	4.26152670223863	0.492047348671139	3.5002730772434	0.807660098308261	0.0588310693900854	3.2193754401739	0.42904773741195	-0.198618774550063	-0.578031668329347
7	5.2035	-4.71226565662428	4.1304707058903	0.464338807568031	2.82755925658338	0.861639037932727	0.0884673617918764	0.450505198672786	3.18299103036538	-0.646009319648408	-0.227767922604984	-4.96155096186464	4.21882471177436	0.497705789497137	3.5497516144917	0.804152255165218	0.0659066067018093	3.2344005520455	0.424702671808421	-0.197576657408375	-0.577058482331548
8	5.2035	-4.71226565662428	4.1304707058903	0.464338807568031	2.82755925658338	0.861639037932727	0.0884673617918764	0.450505198672786	3.18299103036538	-0.646009319648408	-0.227767922604984	-4.97653832632651	4.2300782742242	0.498179938596721	3.4176616214939	0.775903797493532	0.073576284801037	3.22594491494458	0.428949241211759	-0.187041040128838	-0.605405629037303
9	5.2035	-4.71226565662428	4.1304707058903	0.464338807568031	2.82755925658338	0.861639037932727	0.0884673617918764	0.450505198672786	3.18299103036538	-0.646009319648408	-0.227767922604984	-5.05689368051105	4.19291738792692	0.501544607752527	3.63323209189484	0.774823663187459	0.0593427116213954	3.25789313855843	0.426428348333044	-0.183958560278127	-0.594579966064591
10	5.2035	-4.71226565662428	4.1304707058903	0.464338807568031	2.82755925658338	0.861639037932727	0.0884673617918764	0.450505198672786	3.18299103036538	-0.646009319648408	-0.227767922604984	-5.02188325648425	4.24497466319317	0.497707001401052	3.75874069313285	0.770860241245329	0.0663513504434125	3.12173713727805	0.42438485151284	-0.219164489450151	-0.597665447105375
11	5.2035	-4.71226565662428	4.1304707058903	0.464338807568031	2.82755925658338	0.861639037932727	0.0884673617918764	0.450505198672786	3.18299103036538	-0.646009319648408	-0.227767922604984	-5.03368403703942	4.24300680020336	0.50357566134517	3.77707425528299	0.772196448822944	0.0731072884113887	3.19506599747087	0.430018582424748	-0.207755663303714	-0.564071947250498
12	5.2035	-4.71226565662428	4.1304707058903	0.464338807568031	2.82755925658338	0.861639037932727	0.0884673617918764	0.450505198672786	3.18299103036538	-0.646009319648408	-0.227767922604984	-4.99472899198011	4.29414168823286	0.50209587747169	3.89446546357855	0.761791775254972	0.076373536662404	3.23622024934115	0.435473621886049	-0.19735680293687	-0.587356936682189
13	5.2035	-4.71226565662428	4.1304707058903	0.464338807568031	2.82755925658338	0.861639037932727	0.0884673617918764	0.450505198672786	3.18299103036538	-0.646009319648408	-0.227767922604984	-5.01556997556767	4.29490369294856	0.501873412444248	3.90988591886176	0.777362103791348	0.0756493280171396	3.18240728316316	0.433069088881211	-0.232761337053311	-0.533851976991537
14	5.2035	-4.71226565662428	4.1304707058903	0.464338807568031	2.82755925658338	0.861639037932727	0.0884673617918764	0.450505198672786	3.18299103036538	-0.646009319648408	-0.227767922604984	-5.04262230068563	4.27129205941334	0.50763023971701	3.92740500042801	0.766265522022025	0.0697780035213555	3.2262003472139	0.435696801896453	-0.20071485193456	-0.578087597651574
15	5.2035	-4.71226565662428	4.1304707058903	0.464338807568031	2.82755925658338	0.861639037932727	0.0884673617918764	0.450505198672786	3.18299103036538	-0.646009319648408	-0.227767922604984	-5.00029812088867	4.330624527334	0.504715851285401	4.03196894927728	0.775025623337211	0.0685232820106543	3.2823507394478	0.439686709231958	-0.199882119418897	-0.576693631627482
16	5.2035	-4.71226565662428	4.1304707058903	0.464338807568031	2.82755925658338	0.861639037932727	0.0884673617918764	0.450505198672786	3.18299103036538	-0.646009319648408	-0.227767922604984	-5.05242379983388	4.29866322381798	0.508485801040132	4.14761732178782	0.769484152042654	0.0656976743539171	3.26705969411552	0.435124027954729	-0.210465655179021	-0.588647007714479
17	5.2035	-4.71226565662428	4.1304707058903	0.464338807568031	2.82755925658338	0.861639037932727	0.0884673617918764	0.450505198672786	3.18299103036538	-0.646009319648408	-0.227767922604984	-5.07179664439607	4.29741753171555	0.508565592738781	4.26528453007482	0.764723034352898	0.057950942461777	3.22177564873037	0.432975733317333	-0.247898073837458	-0.54742017771393
18	5.2035	-4.71226565662428	4.1304707058903	0.464338807568031	2.82755925658338	0.861639037932727	0.0884673617918764	0.450505198672786	3.18299103036538	-0.646009319648408	-0.227767922604984	-5.05092426294253	4.32441539301498	0.506212009748509	4.23941360974152	0.780104919706486	0.0580143113605708	3.3138995331628	0.437133290138155	-0.243748563128895	-0.534565514479477
1	6.2442	-5.1040659844121	4.03306312350209	2.01015150834248	0.427585331354126	0.0516377643242591	1.12958928628416	2.68918492725878	0.406487433975885	-0.187840952899659	-0.839017694745439	-5.08866436519283	4.14004188676148	2.2398347814139	0.433237896458395	0.0776698268955409	1.03738327664235	2.72158369259321	0.416245063245801	-0.229183597221319	-0.764125644759015
2	6.2442	-5.1040659844121	4.03306312350209	2.01015150834248	0.427585331354126	0.0516377643242591	1.12958928628416	2.68918492725878	0.406487433975885	-0.187840952899659	-0.839017694745439	-5.14023381135588	4.16417832922351	2.22328695795791	0.435103974314936	0.0546313570230119	1.04830293181479	2.84691377513861	0.420797406153215	-0.208149619863256	-0.725153231192992
3	6.2442	-5.1040659844121	4.03306312350209	2.01015150834248	0.427585331354126	0.0516377643242591	1.12958928628416	2.68918492725878	0.406487433975885	-0.187840952899659	-0.839017694745439	-5.23052576583487	4.11347366037749	2.19205494865089	0.436981633965227	0.0404726593720854	1.04946090074914	2.85780309997936	0.419651388932227	-0.230629146887694	-0.694396146422505
4	6.2442	-5.1040659844121	4.03306312350209	2.01015150834248	0.427585331354126	0.0516377643242591	1.12958928628416	2.68918492725878	0.406487433975885	-0.187840952899659	-0.839017694745439	-5.25463279367816	4.12743174902342	2.26769226703783	0.43800134234527	0.0458764164285565	0.999635653180912	2.86214436562896	0.420642588288288	-0.23941603305324	-0.690724842830958
5	6.2442	-5.1040659844121	4.03306312350209	2.01015150834248	0.427585331354126	0.0516377643242591	1.12958928628416	2.68918492725878	0.406487433975885	-0.187840952899659	-0.839017694745439	-5.24543384734822	4.17615607727338	2.41440063952081	0.440042317529024	0.0644014132715108	1.01060850073514	2.89655913293782	0.423852379892058	-0.206215528313199	-0.682444765848298
6	6.2442	-5.1040659844121	4.03306312350209	2.01015150834248	0.427585331354126	0.0516377643242591	1.12958928628416	2.68918492725878	0.406487433975885	-0.187840952899659	-0.839017694745439	-5.23080308891345	4.22063514370381	2.55218447738969	0.442920586961171	0.0838516171637382	1.00393148078291	3.00154166119236	0.430378602443648	-0.214010011022955	-0.674601787980401
7	6.2442	-5.1040659844121	4.03306312350209	2.01015150834248	0.427585331354126	0.0516377643242591	1.12958928628416	2.68918492725878	0.406487433975885	-0.187840952899659	-0.839017694745439	-5.1580148100359	4.33130792486603	2.73382012107672	0.44684537402436	0.0920196348121254	0.938865070294293	3.13656822166027	0.437232839355686	-0.206549044903598	-0.678130962761232
8	6.2442	-5.1040659844121	4.03306312350209	2.01015150834248	0.427585331354126	0.0516377643242591	1.12958928628416	2.68918492725878	0.406487433975885	-0.187840952899659	-0.839017694745439	-5.31281317981963	4.20010184949606	2.44912106776702	0.440274473800025	0.0572423110547875	0.998573613020054	3.00817081445121	0.427365818026725	-0.210262681571755	-0.651968639708106
9	6.2442	-5.1040659844121	4.03306312350209	2.01015150834248	0.427585331354126	0.0516377643242591	1.12958928628416	2.68918492725878	0.406487433975885	-0.187840952899659	-0.839017694745439	-5.27634703201112	4.25567878010306	2.67163236077771	0.446327485316052	0.0693618175905774	1.00782741177389	3.12541936281558	0.428065308656269	-0.220255528301775	-0.623364297644195
10	6.2442	-5.1040659844121	4.03306312350209	2.01015150834248	0.427585331354126	0.0516377643242591	1.12958928628416	2.68918492725878	0.406487433975885	-0.187840952899659	-0.839017694745439	-5.31167680792799	4.24421341507387	2.59131914862438	0.445069216686254	0.0632748562350592	0.986252487650809	3.17305765318908	0.429260757090478	-0.204105726005474	-0.624833388247157
11	6.2442	-5.1040659844121	4.03306312350209	2.01015150834248	0.427585331354126	0.0516377643242591	1.12958928628416	2.68918492725878	0.406487433975885	-0.187840952899659	-0.839017694745439	-5.38335560189075	4.19153981646568	2.43501137112762	0.442482965615571	0.0481124251977358	0.99590259091473	3.09839780350543	0.429642607667947	-0.205127229750279	-0.651486238589405
12	6.2442	-5.1040659844121	4.03306312350209	2.01015150834248	0.427585331354126	0.0516377643242591	1.12958928628416	2.68918492725878	0.406487433975885	-0.187840952899659	-0.839017694745439	-5.31806459232571	4.28728536810408	2.7227439205793	0.44294422437145	0.0679280907914268	0.977628753414313	3.22279800564944	0.433974437754456	-0.20582871526703	-0.611465960680567
13	6.2442	-5.1040659844121	4.03306312350209	2.01015150834248	0.427585331354126	0.0516377643242591	1.12958928628416	2.68918492725878	0.406487433975885	-0.187840952899659	-0.839017694745439	-5.4056960762294	4.20636537652409	2.4769189940084	0.444352224326591	0.0445518891710929	0.996204661339439	3.12407452030478	0.429624154139932	-0.212999049673954	-0.621290647212395
14	6.2442	-5.1040659844121	4.03306312350209	2.01015150834248	0.427585331354126	0.0516377643242591	1.12958928628416	2.68918492725878	0.406487433975885	-0.187840952899659	-0.839017694745439	-5.36244160101233	4.26266524800031	2.60985889147907	0.446575125287453	0.0597180516288904	0.991823507557744	3.12652059702238	0.433842232899747	-0.213569845107322	-0.626665858981287
15	6.2442	-5.1040659844121	4.03306312350209	2.01015150834248	0.427585331354126	0.0516377643242591	1.12958928628416	2.68918492725878	0.406487433975885	-0.187840952899659	-0.839017694745439	-5.36557943438853	4.28218949277962	2.72063108324295	0.445495488053062	0.0965708206379457	0.978984731297809	3.12872973560895	0.432150746323189	-0.223459972492325	-0.618865442105083
16	6.2442	-5.1040659844121	4.03306312350209	2.01015150834248	0.427585331354126	0.0516377643242591	1.12958928628416	2.68918492725878	0.406487433975885	-0.187840952899659	-0.839017694745439	-5.44328626780172	4.22053527247432	2.45408799417553	0.443768340050837	0.04546372975686	1.00246580524194	3.17444443424902	0.431916623723585	-0.204992934270155	-0.630959046396392
17	6.2442	-5.1040659844121	4.03306312350209	2.01015150834248	0.427585331354126	0.0516377643242591	1.12958928628416	2.68918492725878	0.406487433975885	-0.187840952899659	-0.839017694745439	-5.39169176817131	4.28147545149349	2.6635133123766	0.448038902188403	0.0580800072056679	0.966008609383895	3.13554209188524	0.436343482660722	-0.226897725229882	-0.61929224601727
18	6.2442	-5.1040659844121	4.03306312350209	2.01015150834248	0.427585331354126	0.0516377643242591	1.12958928628416	2.68918492725878	0.406487433975885	-0.187840952899659	-0.839017694745439	-5.41364740562062	4.2806852373082	2.62548173604899	0.444981380214145	0.073646932079128	0.950422744912652	3.23359850034017	0.434552516385361	-0.209071409253442	-0.615450413040255
1	0.6938	-2.34029905188825	2.3000853585376	1.31940452623474	0.370776654702081	-0.122707020760265	1.52830494884108	0.367884779130519	2.82612127666266	-1.64390027455261	-0.0861994401501825	-2.37407983013185	2.32139038238624	1.41025491119382	0.374612813617146	-0.0991891628251498	1.41300122660119	0.37528705032873	3.05804661320527	-1.54817707517682	-0.0899421650794201
2	0.6938	-2.34029905188825	2.3000853585376	1.31940452623474	0.370776654702081	-0.122707020760265	1.52830494884108	0.367884779130519	2.82612127666266	-1.64390027455261	-0.0861994401501825	-2.40198540671411	2.35894676399545	0.374602832595182	1.50275381445137	1.35059685571434	-0.0799820123752946	0.372774122528626	3.20183962417026	-1.48032292310657	-0.100765001826519
3	0.6938	-2.34029905188825	2.3000853585376	1.31940452623474	0.370776654702081	-0.122707020760265	1.52830494884108	0.367884779130519	2.82612127666266	-1.64390027455261	-0.0861994401501825	-2.42264354162181	2.36961676157285	0.375948590675086	1.57925034277139	1.34002020576013	-0.0603824588151871	0.375768002601277	3.32215271692085	-1.41563732742449	-0.10465254996719
4	0.6938	-2.34029905188825	2.3000853585376	1.31940452623474	0.370776654702081	-0.122707020760265	1.52830494884108	0.367884779130519	2.82612127666266	-1.64390027455261	-0.0861994401501825	-2.43323279355015	2.37390754676534	1.55312946101583	0.376884826602825	-0.0645109154091197	1.27753575804301	0.381999258898346	3.38128951428631	-1.42014055218276	-0.106140869367155
5	0.6938	-2.34029905188825	2.3000853585376	1.31940452623474	0.370776654702081	-0.122707020760265	1.52830494884108	0.367884779130519	2.82612127666266	-1.64390027455261	-0.0861994401501825	-2.44626252462423	2.38977495361448	1.6038778247183	0.377389532302437	-0.0429417827228283	1.28554543439408	0.382681738098882	3.45767492638461	-1.38858388925986	-0.109071621909892
6	0.6938	-2.34029905188825	2.3000853585376	1.31940452623474	0.370776654702081	-0.122707020760265	1.52830494884108	0.367884779130519	2.82612127666266	-1.64390027455261	-0.0861994401501825	-2.45257415364856	2.39545683559096	1.61868445710582	0.383278115101953	-0.0568944181629331	1.23213915485039	0.384396827310437	3.48217304964916	-1.35609249915861	-0.11900543582725
7	0.6938	-2.34029905188825	2.3000853585376	1.31940452623474	0.370776654702081	-0.122707020760265	1.52830494884108	0.367884779130519	2.82612127666266	-1.64390027455261	-0.0861994401501825	-2.45700542129303	2.40839699950355	1.67601586181271	0.383059275856565	-0.0560209755770174	1.29194814078269	0.386358697382691	3.572103024532	-1.36323261890554	-0.10953411040428
8	0.6938	-2.34029905188825	2.3000853585376	1.31940452623474	0.370776654702081	-0.122707020760265	1.52830494884108	0.367884779130519	2.82612127666266	-1.64390027455261	-0.0861994401501825	-2.47541172030436	2.41102509452155	1.68995469610602	0.380598010549239	-0.0561591211618309	1.23278690932165	0.385350092438834	3.51172690069517	-1.3367853371127	-0.120464923281387
9	0.6938	-2.34029905188825	2.3000853585376	1.31940452623474	0.370776654702081	-0.122707020760265	1.52830494884108	0.367884779130519	2.82612127666266	-1.64390027455261	-0.0861994401501825	-2.48501952461252	2.42185691365849	1.70851715013449	0.380422876866878	-0.0464020694772991	1.23875648224581	0.387067440997592	3.60785087426457	-1.32286422528335	-0.115238767084753
10	0.6938	-2.34029905188825	2.3000853585376	1.31940452623474	0.370776654702081	-0.122707020760265	1.52830494884108	0.367884779130519	2.82612127666266	-1.64390027455261	-0.0861994401501825	-2.47640709207138	2.44616969796493	0.38328257352648	1.82459490460612	1.25849400029082	-0.0536519047896199	0.382054370774342	3.6345017801849	-1.2754545449299	-0.119245797637966
11	0.6938	-2.34029905188825	2.3000853585376	1.31940452623474	0.370776654702081	-0.122707020760265	1.52830494884108	0.367884779130519	2.82612127666266	-1.64390027455261	-0.0861994401501825	-2.48330508494815	2.45153548288062	0.381243806843031	1.84271928514232	1.23217540901541	-0.042683168277073	0.385941078991978	3.65663644493499	-1.33521897054256	-0.112779716717254
12	0.6938	-2.34029905188825	2.3000853585376	1.31940452623474	0.370776654702081	-0.122707020760265	1.52830494884108	0.367884779130519	2.82612127666266	-1.64390027455261	-0.0861994401501825	-2.49434915098622	2.44393388265725	0.38230867526863	1.88524448850991	1.19861092195845	-0.0516466358587969	3.64220699751465	0.382093964030349	-0.120514406548895	-1.33231290787151
13	0.6938	-2.34029905188825	2.3000853585376	1.31940452623474	0.370776654702081	-0.122707020760265	1.52830494884108	0.367884779130519	2.82612127666266	-1.64390027455261	-0.0861994401501825	-2.50201747943374	2.44602254559268	1.85489200727498	0.384018830333339	-0.0558276187484084	1.29074737926808	3.68579459699718	0.380909762543301	-0.118996247544927	-1.28759423600621
14	0.6938	-2.34029905188825	2.3000853585376	1.31940452623474	0.370776654702081	-0.122707020760265	1.52830494884108	0.367884779130519	2.82612127666266	-1.64390027455261	-0.0861994401501825	-2.54093827653153	2.42910619618504	0.387450324230728	1.92051465098994	1.19282458287918	-0.0684238008369763	3.67273435478041	0.375476350585427	-0.123304920281114	-1.32873247555772
15	0.6938	-2.34029905188825	2.3000853585376	1.31940452623474	0.370776654702081	-0.122707020760265	1.52830494884108	0.367884779130519	2.82612127666266	-1.64390027455261	-0.0861994401501825	-2.52361066609683	2.44924540374065	0.387739076732763	1.95268288892954	1.18867519743263	-0.0529525972156272	3.74165874170672	0.381487475667161	-0.120139566858877	-1.30780370987304
16	0.6938	-2.34029905188825	2.3000853585376	1.31940452623474	0.370776654702081	-0.122707020760265	1.52830494884108	0.367884779130519	2.82612127666266	-1.64390027455261	-0.0861994401501825	-2.51614669048837	2.46984725234808	0.385948137022971	1.94661290267171	1.20483055347052	-0.0584816571878533	3.75318581237305	0.38564504587554	-0.125690973572073	-1.31958543685565
17	0.6938	-2.34029905188825	2.3000853585376	1.31940452623474	0.370776654702081	-0.122707020760265	1.52830494884108	0.367884779130519	2.82612127666266	-1.64390027455261	-0.0861994401501825	-2.52554914124713	2.4622035503708	0.387374028099192	1.9851986921927	1.20157460533524	-0.0532678877457496	3.79296400366709	0.387692842184075	-0.124382364344824	-1.31129874733624
18	0.6938	-2.34029905188825	2.3000853585376	1.31940452623474	0.370776654702081	-0.122707020760265	1.52830494884108	0.367884779130519	2.82612127666266	-1.64390027455261	-0.0861994401501825	-2.54000903580233	2.45649519105681	0.387951178931097	1.94191171131289	1.16873452943133	-0.0569118513810669	3.85318181451994	0.386198897852179	-0.121713834074077	-1.32404224681526
19	0.6938	-2.34029905188825	2.3000853585376	1.31940452623474	0.370776654702081	-0.122707020760265	1.52830494884108	0.367884779130519	2.82612127666266	-1.64390027455261	-0.0861994401501825	-2.52859517924682	2.48599650841759	1.90463910772386	0.384204659568739	-0.0666437031900482	1.23217578666948	3.74676051782785	0.38599112465995	-0.128856058132398	-1.26935840772797
20	0.6938	-2.34029905188825	2.3000853585376	1.31940452623474	0.370776654702081	-0.122707020760265	1.52830494884108	0.367884779130519	2.82612127666266	-1.64390027455261	-0.0861994401501825	-2.5374000081813	2.47872362563725	1.89911968898422	0.380518685967023	-0.0445516107783407	1.20473697943816	3.92777863909	0.384845414606252	-0.124292143722084	-1.27260430618131
21	0.6938	-2.34029905188825	2.3000853585376	1.31940452623474	0.370776654702081	-0.122707020760265	1.52830494884108	0.367884779130519	2.82612127666266	-1.64390027455261	-0.0861994401501825	-2.53327191789393	2.48573351305182	0.389722758000001	1.99171160515046	1.18214295152078	-0.0447882616225395	3.84658551634927	0.389177902550726	-0.121252326774352	-1.26332479234106
22	0.6938	-2.34029905188825	2.3000853585376	1.31940452623474	0.370776654702081	-0.122707020760265	1.52830494884108	0.367884779130519	2.82612127666266	-1.64390027455261	-0.0861994401501825	-2.54105933032188	2.48156560773705	1.9405623589357	0.388098709651715	-0.0607135081332045	1.21478902736114	3.85784125378607	0.388652923773874	-0.122480647133155	-1.27541659250801
23	0.6938	-2.34029905188825	2.3000853585376	1.31940452623474	0.370776654702081	-0.122707020760265	1.52830494884108	0.367884779130519	2.82612127666266	-1.64390027455261	-0.0861994401501825	-2.55734568438578	2.48862046006029	0.386835421117234	2.0718295829174	1.18449605380673	-0.0411325819627203	3.89238915872661	0.381150399348963	-0.128869590453988	-1.27194980321744
24	0.6938	-2.34029905188825	2.3000853585376	1.31940452623474	0.370776654702081	-0.122707020760265	1.52830494884108	0.367884779130519	2.82612127666266	-1.64390027455261	-0.0861994401501825	-2.54332107550241	2.50539772603844	2.01491059660058	0.383349760617564	-0.0427852969835586	1.2034876085466	4.0674974722711	0.385889011175562	-0.124603203684333	-1.25665695577718
25	0.6938	-2.34029905188825	2.3000853585376	1.31940452623474	0.370776654702081	-0.122707020760265	1.52830494884108	0.367884779130519	2.82612127666266	-1.64390027455261	-0.0861994401501825	-2.55726528560615	2.49748049105869	1.97840336424819	0.384086186775376	-0.0310718563838945	1.1849998391228	3.9152388163834	0.387860632304806	-0.123508005149427	-1.28560479450203
26	0.6938	-2.34029905188825	2.3000853585376	1.31940452623474	0.370776654702081	-0.122707020760265	1.52830494884108	0.367884779130519	2.82612127666266	-1.64390027455261	-0.0861994401501825	-2.56287387449968	2.49547757300152	2.00627853841349	0.384781419913102	-0.0397198120222424	1.19617371891197	3.94987773057156	0.386130441391242	-0.126534189908919	-1.23992145365825
27	0.6938	-2.34029905188825	2.3000853585376	1.31940452623474	0.370776654702081	-0.122707020760265	1.52830494884108	0.367884779130519	2.82612127666266	-1.64390027455261	-0.0861994401501825	-2.57271110020828	2.49132607302249	1.98017925836357	0.3812292889519	-0.0343523521870818	1.19343258111336	3.9636451633045	0.385402097870797	-0.12660399257361	-1.27586807363227
28	0.6938	-2.34029905188825	2.3000853585376	1.31940452623474	0.370776654702081	-0.122707020760265	1.52830494884108	0.367884779130519	2.82612127666266	-1.64390027455261	-0.0861994401501825	-2.5610752220753	2.51241837370289	2.02771318758429	0.384605575508371	-0.0410336152427632	1.20317096509576	4.05677099967786	0.3855726725959	-0.126210186274561	-1.25049262111195
29	0.6938	-2.34029905188825	2.3000853585376	1.31940452623474	0.370776654702081	-0.122707020760265	1.52830494884108	0.367884779130519	2.82612127666266	-1.64390027455261	-0.0861994401501825	-2.57125323426571	2.5023401910955	1.97949889920059	0.382443593257198	-0.0309867293820615	1.15867518402598	4.04215593083995	0.387663303400335	-0.126341468792027	-1.26074392855724
30	0.6938	-2.34029905188825	2.3000853585376	1.31940452623474	0.370776654702081	-0.122707020760265	1.52830494884108	0.367884779130519	2.82612127666266	-1.64390027455261	-0.0861994401501825	-2.57316462079539	2.50663922450876	2.00360613352476	0.386014565353258	-0.0421228640301209	1.21418039522677	3.94784455672528	0.38303220941748	-0.133998136341299	-1.22477326449075
31	0.6938	-2.34029905188825	2.3000853585376	1.31940452623474	0.370776654702081	-0.122707020760265	1.52830494884108	0.367884779130519	2.82612127666266	-1.64390027455261	-0.0861994401501825	-2.57255217398075	2.50402244870589	2.02533236778817	0.388721611888621	-0.0474307230017404	1.20193849962594	3.98670874442111	0.386132236595837	-0.133755881093376	-1.21727513381665
32	0.6938	-2.34029905188825	2.3000853585376	1.31940452623474	0.370776654702081	-0.122707020760265	1.52830494884108	0.367884779130519	2.82612127666266	-1.64390027455261	-0.0861994401501825	-2.57999932054163	2.50869412259502	2.03043402042479	0.385444450714883	-0.0276672148940933	1.1731917970052	3.96683542772341	0.389597429188426	-0.127460561927609	-1.28356091125565
33	0.6938	-2.34029905188825	2.3000853585376	1.31940452623474	0.370776654702081	-0.122707020760265	1.52830494884108	0.367884779130519	2.82612127666266	-1.64390027455261	-0.0861994401501825	-2.58176645461287	2.51289100038258	2.05548776457062	0.385141769612535	-0.0303869494692851	1.1613304133133	4.01993921244992	0.386917524174387	-0.133982697899551	-1.24078871158015
34	0.6938	-2.34029905188825	2.3000853585376	1.31940452623474	0.370776654702081	-0.122707020760265	1.52830494884108	0.367884779130519	2.82612127666266	-1.64390027455261	-0.0861994401501825	-2.58185243335706	2.51996774448804	2.02355599536961	0.386999229134336	-0.0327310076178672	1.1687521600191	4.05920002857147	0.387417942162697	-0.129652629586263	-1.21638393948536
35	0.6938	-2.34029905188825	2.3000853585376	1.31940452623474	0.370776654702081	-0.122707020760265	1.52830494884108	0.367884779130519	2.82612127666266	-1.64390027455261	-0.0861994401501825	-2.58305541383545	2.52889524613557	2.03459134043981	0.386892306697948	-0.0336385103191883	1.16895265136124	4.03351625488473	0.385207846537261	-0.138206951744557	-1.22602933673229
36	0.6938	-2.34029905188825	2.3000853585376	1.31940452623474	0.370776654702081	-0.122707020760265	1.52830494884108	0.367884779130519	2.82612127666266	-1.64390027455261	-0.0861994401501825	-2.60106223383761	2.50358838141772	2.07581122125233	0.384184379082575	-0.0332962132394938	1.13713585134703	4.16668657306	0.388486800635301	-0.122845732393305	-1.27778921852456
37	0.6938	-2.34029905188825	2.3000853585376	1.31940452623474	0.370776654702081	-0.122707020760265	1.52830494884108	0.367884779130519	2.82612127666266	-1.64390027455261	-0.0861994401501825	-2.62587750721351	2.48347969237569	2.03844451436506	0.385072379621844	-0.0321398776299726	1.17189401747226	4.07277288824524	0.388502273291916	-0.128385953272406	-1.27143813395127
38	0.6938	-2.34029905188825	2.3000853585376	1.31940452623474	0.370776654702081	-0.122707020760265	1.52830494884108	0.367884779130519	2.82612127666266	-1.64390027455261	-0.0861994401501825	-2.61615332264675	2.50007301599794	2.0264363271099	0.38681981869811	-0.041586685800209	1.15970938566717	4.03267036784266	0.387753314581059	-0.132717779438365	-1.25579942506904
39	0.6938	-2.34029905188825	2.3000853585376	1.31940452623474	0.370776654702081	-0.122707020760265	1.52830494884108	0.367884779130519	2.82612127666266	-1.64390027455261	-0.0861994401501825	-2.60903471662526	2.51859354823269	2.10147535768729	0.385033802072254	-0.0209925548458284	1.14284189088811	4.0922536843701	0.385876116074292	-0.139090763930455	-1.20186606896558
40	0.6938	-2.34029905188825	2.3000853585376	1.31940452623474	0.370776654702081	-0.122707020760265	1.52830494884108	0.367884779130519	2.82612127666266	-1.64390027455261	-0.0861994401501825	-2.59738907204634	2.52945822915701	2.07404245490266	0.387518457521075	-0.0345931271721928	1.13319043821486	4.20370656097807	0.389265820610779	-0.129965000510855	-1.24302874556868
41	0.6938	-2.34029905188825	2.3000853585376	1.31940452623474	0.370776654702081	-0.122707020760265	1.52830494884108	0.367884779130519	2.82612127666266	-1.64390027455261	-0.0861994401501825	-2.59078705594532	2.54614250450433	2.07479063634858	0.387227465646643	-0.0394430906739276	1.13536893608785	4.14101960275393	0.389673808492485	-0.132467713417831	-1.21342792020637
42	0.6938	-2.34029905188825	2.3000853585376	1.31940452623474	0.370776654702081	-0.122707020760265	1.52830494884108	0.367884779130519	2.82612127666266	-1.64390027455261	-0.0861994401501825	-2.61397968229666	2.52522093191139	2.0722576833323	0.387026435637072	-0.0201234662111372	1.11666691290207	4.23140257369723	0.390834377458534	-0.130006443394427	-1.24550599918786
43	0.6938	-2.34029905188825	2.3000853585376	1.31940452623474	0.370776654702081	-0.122707020760265	1.52830494884108	0.367884779130519	2.82612127666266	-1.64390027455261	-0.0861994401501825	-2.61094465790273	2.53944716826636	2.08899115154839	0.389069828832057	-0.0329382268028655	1.09227996214856	4.2690205040795	0.387704178246113	-0.128104044770532	-1.29541405239462
44	0.6938	-2.34029905188825	2.3000853585376	1.31940452623474	0.370776654702081	-0.122707020760265	1.52830494884108	0.367884779130519	2.82612127666266	-1.64390027455261	-0.0861994401501825	-2.62143653737133	2.52477843151381	2.08508048368606	0.3891390619601	-0.0434754356170534	1.11895590443302	4.12782134224053	0.389965627151227	-0.125495770562801	-1.28303441395587
45	0.6938	-2.34029905188825	2.3000853585376	1.31940452623474	0.370776654702081	-0.122707020760265	1.52830494884108	0.367884779130519	2.82612127666266	-1.64390027455261	-0.0861994401501825	-2.62342705105799	2.52830473146506	2.09279943208269	0.38672620919247	-0.0269815419552401	1.11469472914061	4.23017606237809	0.388388511269256	-0.125949957368951	-1.26173774032108
46	0.6938	-2.34029905188825	2.3000853585376	1.31940452623474	0.370776654702081	-0.122707020760265	1.52830494884108	0.367884779130519	2.82612127666266	-1.64390027455261	-0.0861994401501825	-2.62747682802807	2.52768852411405	2.12134952703963	0.38668940708475	-0.0367266778952121	1.12173790383769	4.18334401939773	0.390065985368623	-0.134108004384148	-1.25498943015772
47	0.6938	-2.34029905188825	2.3000853585376	1.31940452623474	0.370776654702081	-0.122707020760265	1.52830494884108	0.367884779130519	2.82612127666266	-1.64390027455261	-0.0861994401501825	-2.6174934191908	2.53056630950593	2.08054828585332	0.390544523382758	-0.0272544107745836	1.07840126432145	4.22625783168469	0.390719571634945	-0.130375235231673	-1.2316213678424
48	0.6938	-2.34029905188825	2.3000853585376	1.31940452623474	0.370776654702081	-0.122707020760265	1.52830494884108	0.367884779130519	2.82612127666266	-1.64390027455261	-0.0861994401501825	-2.6054425085229	2.5601550336181	2.11052957981162	0.391059543424898	-0.0446624845991987	1.13522155413124	4.31740623454628	0.392353628764671	-0.126490151915731	-1.21380295358584
1	1.7345	-2.53090596011932	2.40804046259949	0.381718431808615	1.5018095781499	1.36144180576742	-0.127643063322733	0.375075454131134	3.22007138883902	-1.45564668807095	-0.0947965362299299	-2.53568985273539	2.46810322451833	0.381213181047905	1.56677037640745	1.30235856490574	-0.0946179067938849	0.378941673364544	3.40167174477016	-1.44232890015766	-0.0918674429854776
2	1.7345	-2.53090596011932	2.40804046259949	0.381718431808615	1.5018095781499	1.36144180576742	-0.127643063322733	0.375075454131134	3.22007138883902	-1.45564668807095	-0.0947965362299299	-2.53949447782084	2.50289832821289	0.38534743048411	1.58812799230224	1.25362534253771	-0.076478632108628	0.375813005345804	3.41325119714726	-1.36554359309269	-0.103569378638946
3	1.7345	-2.53090596011932	2.40804046259949	0.381718431808615	1.5018095781499	1.36144180576742	-0.127643063322733	0.375075454131134	3.22007138883902	-1.45564668807095	-0.0947965362299299	-2.70294805024637	2.38252616701397	0.391880857250243	1.85957721604877	1.14585550767931	-0.0689008359797288	0.38963532838966	3.66819973316005	-1.25718378799172	-0.104516058710509
4	1.7345	-2.53090596011932	2.40804046259949	0.381718431808615	1.5018095781499	1.36144180576742	-0.127643063322733	0.375075454131134	3.22007138883902	-1.45564668807095	-0.0947965362299299	-2.58981079126859	2.52513560753044	0.383761650802662	1.6969945636979	1.18563009347398	-0.0561858975767418	0.380918838498178	3.69323987316006	-1.30836886691374	-0.0987573030444326
5	1.7345	-2.53090596011932	2.40804046259949	0.381718431808615	1.5018095781499	1.36144180576742	-0.127643063322733	0.375075454131134	3.22007138883902	-1.45564668807095	-0.0947965362299299	-2.62769064173609	2.51041194106208	1.6831127276568	0.376306915148515	-0.0539899288620492	1.21300752959445	0.385329570702453	3.77201612610348	-1.29991031085723	-0.101914277266076
6	1.7345	-2.53090596011932	2.40804046259949	0.381718431808615	1.5018095781499	1.36144180576742	-0.127643063322733	0.375075454131134	3.22007138883902	-1.45564668807095	-0.0947965362299299	-2.60667893850754	2.54957502354924	1.72137458491449	0.380254526092193	-0.0735291734484848	1.22985523075837	0.383111310229561	3.81750016835886	-1.2759499880551	-0.105082001343516
7	1.7345	-2.53090596011932	2.40804046259949	0.381718431808615	1.5018095781499	1.36144180576742	-0.127643063322733	0.375075454131134	3.22007138883902	-1.45564668807095	-0.0947965362299299	-2.63521770598296	2.5392208661644	1.71399623563415	0.376905323809753	-0.042952230871086	1.20531281707888	0.387058682976076	3.87104687268482	-1.26070974311571	-0.100171456955187
8	1.7345	-2.53090596011932	2.40804046259949	0.381718431808615	1.5018095781499	1.36144180576742	-0.127643063322733	0.375075454131134	3.22007138883902	-1.45564668807095	-0.0947965362299299	-2.61951763157544	2.57265276918569	1.78483521309203	0.380970779979535	-0.0477037567415295	1.18793825641553	0.38383919772207	3.80994757174803	-1.2397278355132	-0.111883350429943
9	1.7345	-2.53090596011932	2.40804046259949	0.381718431808615	1.5018095781499	1.36144180576742	-0.127643063322733	0.375075454131134	3.22007138883902	-1.45564668807095	-0.0947965362299299	-2.64245477301228	2.56754011583215	1.83606598552235	0.378889655732643	-0.0451286112667732	1.18572524956568	0.385942740418055	3.89984142172223	-1.25296042392288	-0.106906034052287
10	1.7345	-2.53090596011932	2.40804046259949	0.381718431808615	1.5018095781499	1.36144180576742	-0.127643063322733	0.375075454131134	3.22007138883902	-1.45564668807095	-0.0947965362299299	-2.6454131615966	2.57338570623418	1.85050696640694	0.382916812646545	-0.0425290146568258	1.20530867963918	0.386790285425	3.94737161247044	-1.22709928092303	-0.114598328974532
11	1.7345	-2.53090596011932	2.40804046259949	0.381718431808615	1.5018095781499	1.36144180576742	-0.127643063322733	0.375075454131134	3.22007138883902	-1.45564668807095	-0.0947965362299299	-2.65587404916762	2.57537942847382	1.86988504573988	0.380134808063379	-0.030905802973863	1.15646213864363	0.385531069049156	3.98876966025711	-1.21417693156712	-0.112439516312938
12	1.7345	-2.53090596011932	2.40804046259949	0.381718431808615	1.5018095781499	1.36144180576742	-0.127643063322733	0.375075454131134	3.22007138883902	-1.45564668807095	-0.0947965362299299	-2.65192865914442	2.59731416483301	1.84833787451331	0.383066491162525	-0.0515001496930548	1.15289587015042	0.384942426035478	4.02287670642859	-1.20427066023265	-0.113250653568014
13	1.7345	-2.53090596011932	2.40804046259949	0.381718431808615	1.5018095781499	1.36144180576742	-0.127643063322733	0.375075454131134	3.22007138883902	-1.45564668807095	-0.0947965362299299	-2.66392716934694	2.59036614578684	1.89138240995088	0.382989337451335	-0.0541289215758066	1.15567360574627	0.389001930492337	4.13794029620236	-1.19754688976041	-0.113091041350952
14	1.7345	-2.53090596011932	2.40804046259949	0.381718431808615	1.5018095781499	1.36144180576742	-0.127643063322733	0.375075454131134	3.22007138883902	-1.45564668807095	-0.0947965362299299	-2.66188098925322	2.59748900895522	1.86684690780153	0.386165987763323	-0.0472687654337132	1.12345307625657	0.393975790700154	4.03696509448667	-1.23302583732123	-0.108957984197784
15	1.7345	-2.53090596011932	2.40804046259949	0.381718431808615	1.5018095781499	1.36144180576742	-0.127643063322733	0.375075454131134	3.22007138883902	-1.45564668807095	-0.0947965362299299	-2.69649594320358	2.58599912814804	1.89542104042306	0.381550212020168	-0.0367421068475099	1.13622517272758	0.3898086635301	4.21292049386837	-1.19975205715837	-0.108777121694415
16	1.7345	-2.53090596011932	2.40804046259949	0.381718431808615	1.5018095781499	1.36144180576742	-0.127643063322733	0.375075454131134	3.22007138883902	-1.45564668807095	-0.0947965362299299	-2.67335878285301	2.61433453857331	1.90202331187164	0.382598556531288	-0.0357720222464453	1.10090335221975	0.388017021363002	4.09225992674115	-1.20328514895319	-0.110643669176223
17	1.7345	-2.53090596011932	2.40804046259949	0.381718431808615	1.5018095781499	1.36144180576742	-0.127643063322733	0.375075454131134	3.22007138883902	-1.45564668807095	-0.0947965362299299	-2.68566286643497	2.60202199815892	1.91589741254619	0.383741027522903	-0.0367490165085234	1.12121244454248	0.392818846268406	4.26266229308971	-1.19035456435531	-0.110663396232498
18	1.7345	-2.53090596011932	2.40804046259949	0.381718431808615	1.5018095781499	1.36144180576742	-0.127643063322733	0.375075454131134	3.22007138883902	-1.45564668807095	-0.0947965362299299	-2.69955333073285	2.60477312753063	1.90664185074078	0.382411101885992	-0.0405542914347821	1.11490661324024	0.392369483128872	4.28361724838519	-1.1827952819152	-0.111881706674103
19	1.7345	-2.53090596011932	2.40804046259949	0.381718431808615	1.5018095781499	1.36144180576742	-0.127643063322733	0.375075454131134	3.22007138883902	-1.45564668807095	-0.0947965362299299	-2.68058725110368	2.6327687669932	1.9350746779131	0.386258330914713	-0.0355430493522099	1.09706038226044	0.387295407376121	4.24277069524165	-1.17430255109462	-0.119304128433342
20	1.7345	-2.53090596011932	2.40804046259949	0.381718431808615	1.5018095781499	1.36144180576742	-0.127643063322733	0.375075454131134	3.22007138883902	-1.45564668807095	-0.0947965362299299	-2.68289557565373	2.62983591775796	1.9629723131478	0.387786180584532	-0.05449664882617	1.15384560072192	0.392246519374218	4.31990665392493	-1.16932956960934	-0.108065524356363
21	1.7345	-2.53090596011932	2.40804046259949	0.381718431808615	1.5018095781499	1.36144180576742	-0.127643063322733	0.375075454131134	3.22007138883902	-1.45564668807095	-0.0947965362299299	-2.69829361826094	2.62485736109794	1.98030756763653	0.387251121495458	-0.0515132067569043	1.13654769871339	0.391121020109412	4.28146633881715	-1.17231370715059	-0.113768305951206
22	1.7345	-2.53090596011932	2.40804046259949	0.381718431808615	1.5018095781499	1.36144180576742	-0.127643063322733	0.375075454131134	3.22007138883902	-1.45564668807095	-0.0947965362299299	-2.70253223771172	2.62580834059079	1.97723839733157	0.387027240465063	-0.0407206389380077	1.11028049205613	0.394900533579819	4.28741202128733	-1.20840245724808	-0.111412755092576
23	1.7345	-2.53090596011932	2.40804046259949	0.381718431808615	1.5018095781499	1.36144180576742	-0.127643063322733	0.375075454131134	3.22007138883902	-1.45564668807095	-0.0947965362299299	-2.69916178349588	2.64059228752883	2.05119401905124	0.384604134006515	-0.0354473652581773	1.13711417890387	0.392883912541918	4.31669076720086	-1.16068515218738	-0.113853522394747
24	1.7345	-2.53090596011932	2.40804046259949	0.381718431808615	1.5018095781499	1.36144180576742	-0.127643063322733	0.375075454131134	3.22007138883902	-1.45564668807095	-0.0947965362299299	-2.7064902544542	2.63502456499957	2.02830483756904	0.387248533647792	-0.05007531349409	1.13618850421829	0.394548834858959	4.38934350867567	-1.19649332544071	-0.114332965521691
25	1.7345	-2.53090596011932	2.40804046259949	0.381718431808615	1.5018095781499	1.36144180576742	-0.127643063322733	0.375075454131134	3.22007138883902	-1.45564668807095	-0.0947965362299299	-2.70655768564239	2.63923783173583	2.0625279117087	0.386191149849537	-0.0266890111974526	1.09710082317	0.394956128160137	4.23027861224917	-1.18957953024646	-0.114481962885621
26	1.7345	-2.53090596011932	2.40804046259949	0.381718431808615	1.5018095781499	1.36144180576742	-0.127643063322733	0.375075454131134	3.22007138883902	-1.45564668807095	-0.0947965362299299	-2.70861116346873	2.6493922066949	2.05150501495689	0.383979674343271	-0.0221559044725462	1.0699388284132	0.39316432960526	4.28386660095329	-1.19840292815682	-0.118851857769103
27	1.7345	-2.53090596011932	2.40804046259949	0.381718431808615	1.5018095781499	1.36144180576742	-0.127643063322733	0.375075454131134	3.22007138883902	-1.45564668807095	-0.0947965362299299	-2.7150609724751	2.6388287199652	2.06756934502996	0.387985223837484	-0.0379800020091426	1.087978335937	0.396026711231825	4.45829431709851	-1.16969728683857	-0.116249138942679
28	1.7345	-2.53090596011932	2.40804046259949	0.381718431808615	1.5018095781499	1.36144180576742	-0.127643063322733	0.375075454131134	3.22007138883902	-1.45564668807095	-0.0947965362299299	-2.72308156161003	2.64918165786657	2.09126051716878	0.387147685834696	-0.0373130643555479	1.08871502569929	0.393720352877372	4.29286511030503	-1.18552313245899	-0.114962405804943
29	1.7345	-2.53090596011932	2.40804046259949	0.381718431808615	1.5018095781499	1.36144180576742	-0.127643063322733	0.375075454131134	3.22007138883902	-1.45564668807095	-0.0947965362299299	-2.72527088972394	2.6468545615918	2.06131037901786	0.387820829129919	-0.0449763121623375	1.106105193693	0.393893644317875	4.37118613926755	-1.13551829148037	-0.120194190626666
30	1.7345	-2.53090596011932	2.40804046259949	0.381718431808615	1.5018095781499	1.36144180576742	-0.127643063322733	0.375075454131134	3.22007138883902	-1.45564668807095	-0.0947965362299299	-2.73285361480434	2.64839292737609	2.05511354221244	0.38859398905212	-0.0382077676478436	1.07702693723347	0.396769183551158	4.3594672848668	-1.19003461540831	-0.110900676780662
31	1.7345	-2.53090596011932	2.40804046259949	0.381718431808615	1.5018095781499	1.36144180576742	-0.127643063322733	0.375075454131134	3.22007138883902	-1.45564668807095	-0.0947965362299299	-2.75097940388985	2.63806204004517	2.07291561884178	0.38675234352199	-0.0267218436437655	1.07444163820534	0.396694579117829	4.5231700690882	-1.1619445431312	-0.115164491922776
32	1.7345	-2.53090596011932	2.40804046259949	0.381718431808615	1.5018095781499	1.36144180576742	-0.127643063322733	0.375075454131134	3.22007138883902	-1.45564668807095	-0.0947965362299299	-2.73835712983841	2.6584968829442	2.08960856342046	0.389071182599143	-0.0368374410729653	1.05680810022995	0.395693152956439	4.4172292284911	-1.16716160270833	-0.116687708371638
33	1.7345	-2.53090596011932	2.40804046259949	0.381718431808615	1.5018095781499	1.36144180576742	-0.127643063322733	0.375075454131134	3.22007138883902	-1.45564668807095	-0.0947965362299299	-2.74782559613087	2.64806354656582	2.09560306477408	0.386542352950502	-0.0347617248891122	1.08661320427035	0.398471762197641	4.63131349587658	-1.1888041689168	-0.114853326990485
34	1.7345	-2.53090596011932	2.40804046259949	0.381718431808615	1.5018095781499	1.36144180576742	-0.127643063322733	0.375075454131134	3.22007138883902	-1.45564668807095	-0.0947965362299299	-2.74032139960064	2.6515656221222	2.1040314146007	0.387836551506116	-0.0301877257395536	1.06510780961344	0.396514832672342	4.53358334929533	-1.14201595952778	-0.11681927442574
35	1.7345	-2.53090596011932	2.40804046259949	0.381718431808615	1.5018095781499	1.36144180576742	-0.127643063322733	0.375075454131134	3.22007138883902	-1.45564668807095	-0.0947965362299299	-2.73988819152326	2.66897916983565	2.11035067970609	0.38627681881683	-0.0246706643190016	1.04307926523166	0.396852966852856	4.50379971677788	-1.19148258354216	-0.115143550439888
36	1.7345	-2.53090596011932	2.40804046259949	0.381718431808615	1.5018095781499	1.36144180576742	-0.127643063322733	0.375075454131134	3.22007138883902	-1.45564668807095	-0.0947965362299299	-2.74971765510696	2.66017682314482	2.10554729254495	0.386812090537754	-0.0261833681221911	1.06289707238867	0.3948755985807	4.57549446142785	-1.15528032776568	-0.112385528428552
37	1.7345	-2.53090596011932	2.40804046259949	0.381718431808615	1.5018095781499	1.36144180576742	-0.127643063322733	0.375075454131134	3.22007138883902	-1.45564668807095	-0.0947965362299299	-2.73761849749222	2.67337500701651	2.12405687219968	0.388881670873392	-0.022762583104357	1.03042646060002	0.396772196076413	4.5896256265032	-1.15368921946324	-0.120438091691601
38	1.7345	-2.53090596011932	2.40804046259949	0.381718431808615	1.5018095781499	1.36144180576742	-0.127643063322733	0.375075454131134	3.22007138883902	-1.45564668807095	-0.0947965362299299	-2.73648890268745	2.67843571549795	2.15534535307847	0.388575082535544	-0.0323129821673204	1.05761768442636	0.397459898896912	4.55558004560118	-1.16805326395127	-0.115516831492198
39	1.7345	-2.53090596011932	2.40804046259949	0.381718431808615	1.5018095781499	1.36144180576742	-0.127643063322733	0.375075454131134	3.22007138883902	-1.45564668807095	-0.0947965362299299	-2.74172721765668	2.68289754271681	2.11092456442068	0.389295561569838	-0.0319734384055722	1.05312638423025	0.396287146147595	4.5166751342019	-1.14179735782797	-0.121407585106684
40	1.7345	-2.53090596011932	2.40804046259949	0.381718431808615	1.5018095781499	1.36144180576742	-0.127643063322733	0.375075454131134	3.22007138883902	-1.45564668807095	-0.0947965362299299	-2.76236605216022	2.66817237280645	2.142184954971	0.386473621091721	-0.00902705986645874	1.04415242385491	0.397292102669133	4.69569019279285	-1.13993794005374	-0.111388650917556
41	1.7345	-2.53090596011932	2.40804046259949	0.381718431808615	1.5018095781499	1.36144180576742	-0.127643063322733	0.375075454131134	3.22007138883902	-1.45564668807095	-0.0947965362299299	-2.76888154594855	2.66888357271569	2.09600130989264	0.384313002544154	-0.0224295448672948	1.02017410496138	0.398168516663082	4.68370158541209	-1.15551583649938	-0.114271292935856
42	1.7345	-2.53090596011932	2.40804046259949	0.381718431808615	1.5018095781499	1.36144180576742	-0.127643063322733	0.375075454131134	3.22007138883902	-1.45564668807095	-0.0947965362299299	-2.74892670698466	2.68328482985389	2.11989333891234	0.393728901918702	-0.0201364726983666	1.06661724604096	0.398350995479497	4.57122284114367	-1.14227106184243	-0.116600057874727
43	1.7345	-2.53090596011932	2.40804046259949	0.381718431808615	1.5018095781499	1.36144180576742	-0.127643063322733	0.375075454131134	3.22007138883902	-1.45564668807095	-0.0947965362299299	-2.76822859849302	2.6722978981129	2.15219338617472	0.386665958615089	-0.0293041541049794	1.03166097812429	0.395783564129987	4.67155029182844	-1.16796201312864	-0.112581570731652
44	1.7345	-2.53090596011932	2.40804046259949	0.381718431808615	1.5018095781499	1.36144180576742	-0.127643063322733	0.375075454131134	3.22007138883902	-1.45564668807095	-0.0947965362299299	-2.76260442305048	2.68292363328096	2.21848562878007	0.38919780121835	-0.0324955217454971	1.1074817367275	0.397528847759528	4.53180582260179	-1.13779463710597	-0.117039793844857
45	1.7345	-2.53090596011932	2.40804046259949	0.381718431808615	1.5018095781499	1.36144180576742	-0.127643063322733	0.375075454131134	3.22007138883902	-1.45564668807095	-0.0947965362299299	-2.75814986791184	2.68581452306912	2.17172749151886	0.390735541348525	-0.0285400224130791	1.04441867007793	0.398014668404302	4.64546039696988	-1.16193020106956	-0.114949427693806
46	1.7345	-2.53090596011932	2.40804046259949	0.381718431808615	1.5018095781499	1.36144180576742	-0.127643063322733	0.375075454131134	3.22007138883902	-1.45564668807095	-0.0947965362299299	-2.76938110078455	2.68375390110583	2.18712451396422	0.387970872061206	-0.0135538184203362	1.02832341515215	0.399240041345131	4.52794976480672	-1.16769462075895	-0.117011754717813
47	1.7345	-2.53090596011932	2.40804046259949	0.381718431808615	1.5018095781499	1.36144180576742	-0.127643063322733	0.375075454131134	3.22007138883902	-1.45564668807095	-0.0947965362299299	-2.75301661112238	2.6984665314169	2.18694703999364	0.389605939356233	-0.0217421738708995	1.02395805800091	0.401312472979512	4.70541016324433	-1.19459069427244	-0.114121170616138
48	1.7345	-2.53090596011932	2.40804046259949	0.381718431808615	1.5018095781499	1.36144180576742	-0.127643063322733	0.375075454131134	3.22007138883902	-1.45564668807095	-0.0947965362299299	-2.77581311551214	2.6817170192957	0.395989069443906	2.43334089870317	0.985420518662739	-0.00814756490512321	0.400328525603805	4.66118906053622	-1.14684557749332	-0.115452626088017
1	2.7752	-2.58196090662112	2.56550721037921	1.56443117994276	0.379432237035084	-0.0858664764697091	1.36649827664649	0.374539089482185	3.5475743737034	-1.43031863117236	-0.092182512403042	-2.64823823601577	2.57220055811701	1.61051555499248	0.380726602084056	-0.0726038073575565	1.28416514460208	0.380558129298318	3.7816490101356	-1.37245332967491	-0.0900378042183413
2	2.7752	-2.58196090662112	2.56550721037921	1.56443117994276	0.379432237035084	-0.0858664764697091	1.36649827664649	0.374539089482185	3.5475743737034	-1.43031863117236	-0.092182512403042	-2.65867700263296	2.59923343619817	1.71807880165084	0.382313837365748	-0.0599648285706829	1.23074632970996	0.385798580477085	3.81903672525386	-1.33404146460123	-0.0982196648820147
3	2.7752	-2.58196090662112	2.56550721037921	1.56443117994276	0.379432237035084	-0.0858664764697091	1.36649827664649	0.374539089482185	3.5475743737034	-1.43031863117236	-0.092182512403042	-2.67824179036878	2.6134332308523	1.74623626025325	0.385232706269819	-0.0594104530520401	1.22287531719842	0.393680910383358	3.97909320754024	-1.34729764714339	-0.0974614462242442
4	2.7752	-2.58196090662112	2.56550721037921	1.56443117994276	0.379432237035084	-0.0858664764697091	1.36649827664649	0.374539089482185	3.5475743737034	-1.43031863117236	-0.092182512403042	-2.67607927423493	2.65507346568601	0.387091476742822	1.8641725853313	1.2021705664001	-0.0649083528190687	0.38211290652116	4.02094560897193	-1.29175054406797	-0.102271770751834
5	2.7752	-2.58196090662112	2.56550721037921	1.56443117994276	0.379432237035084	-0.0858664764697091	1.36649827664649	0.374539089482185	3.5475743737034	-1.43031863117236	-0.092182512403042	-2.68206258191545	2.66573320656783	1.88588226437814	0.388215012663538	-0.0334590730344301	1.14955888522899	0.387155210331714	4.08641162423586	-1.33030447050556	-0.0979581194252556
6	2.7752	-2.58196090662112	2.56550721037921	1.56443117994276	0.379432237035084	-0.0858664764697091	1.36649827664649	0.374539089482185	3.5475743737034	-1.43031863117236	-0.092182512403042	-2.69605154203637	2.67951656942403	1.90754322152631	0.388632983007275	-0.0410085836880788	1.17052697360108	0.387234333796992	4.22966637136001	-1.28716326849337	-0.103347294485477
7	2.7752	-2.58196090662112	2.56550721037921	1.56443117994276	0.379432237035084	-0.0858664764697091	1.36649827664649	0.374539089482185	3.5475743737034	-1.43031863117236	-0.092182512403042	-2.70237521447785	2.69661483923736	1.91997827972222	0.38480550840836	-0.0360483873739478	1.14863532032644	0.387951148739872	4.21998649791204	-1.27635666268741	-0.100438367251316
8	2.7752	-2.58196090662112	2.56550721037921	1.56443117994276	0.379432237035084	-0.0858664764697091	1.36649827664649	0.374539089482185	3.5475743737034	-1.43031863117236	-0.092182512403042	-2.71574325884467	2.68504154216449	1.97092199946855	0.390392891336946	-0.0391260422732155	1.15380493103099	0.394890133060123	4.20742258456333	-1.21172133497451	-0.104294057985098
9	2.7752	-2.58196090662112	2.56550721037921	1.56443117994276	0.379432237035084	-0.0858664764697091	1.36649827664649	0.374539089482185	3.5475743737034	-1.43031863117236	-0.092182512403042	-2.74586023677178	2.68232920850496	1.97334648873392	0.387251074587185	-0.0388925265818246	1.14622226584606	0.389310291109803	4.51214593584932	-1.24625024934214	-0.102410195008693
10	2.7752	-2.58196090662112	2.56550721037921	1.56443117994276	0.379432237035084	-0.0858664764697091	1.36649827664649	0.374539089482185	3.5475743737034	-1.43031863117236	-0.092182512403042	-2.73045043420739	2.7046597418098	2.02746316642124	0.392138597175161	-0.0393487290381687	1.13503960744768	0.393718182333339	4.40534801964134	-1.26329149278902	-0.104322581715735
11	2.7752	-2.58196090662112	2.56550721037921	1.56443117994276	0.379432237035084	-0.0858664764697091	1.36649827664649	0.374539089482185	3.5475743737034	-1.43031863117236	-0.092182512403042	-2.74476881527653	2.70783700667794	2.06942400966001	0.389077422747034	-0.0268990674188858	1.10534442712321	0.39314795250377	4.49686036454146	-1.2500552477753	-0.104447502040107
12	2.7752	-2.58196090662112	2.56550721037921	1.56443117994276	0.379432237035084	-0.0858664764697091	1.36649827664649	0.374539089482185	3.5475743737034	-1.43031863117236	-0.092182512403042	-2.76433110664766	2.70240748271675	2.04581463240149	0.388770506896104	-0.0177110744329777	1.10297956571892	0.39486070097372	4.49856908478705	-1.23059081710483	-0.103179300348146
13	2.7752	-2.58196090662112	2.56550721037921	1.56443117994276	0.379432237035084	-0.0858664764697091	1.36649827664649	0.374539089482185	3.5475743737034	-1.43031863117236	-0.092182512403042	-2.73799305619032	2.74321423321327	2.15028510422645	0.390736193873678	0.00385755972441711	1.0702368044996	0.390050659921993	4.54899390980659	-1.24838544413059	-0.10091922610579
14	2.7752	-2.58196090662112	2.56550721037921	1.56443117994276	0.379432237035084	-0.0858664764697091	1.36649827664649	0.374539089482185	3.5475743737034	-1.43031863117236	-0.092182512403042	-2.73191667024585	2.76416691996324	2.14780212252759	0.394380362831264	0.001011390988474	1.07876532705285	0.389882346830811	4.60799340761557	-1.20986257437255	-0.105183758422194
15	2.7752	-2.58196090662112	2.56550721037921	1.56443117994276	0.379432237035084	-0.0858664764697091	1.36649827664649	0.374539089482185	3.5475743737034	-1.43031863117236	-0.092182512403042	-2.73426730307347	2.77400114065378	2.14624292738587	0.393097083365364	0.0286178009847288	1.05218869602068	0.392605101857651	4.57870973066514	-1.22045324561858	-0.0950552235062726
16	2.7752	-2.58196090662112	2.56550721037921	1.56443117994276	0.379432237035084	-0.0858664764697091	1.36649827664649	0.374539089482185	3.5475743737034	-1.43031863117236	-0.092182512403042	-2.73050068859135	2.78318708554832	2.1625307085852	0.395236015520467	0.0420150070105805	1.01999300478363	0.392678278165611	4.45909508542029	-1.25085255393728	-0.0955666030178598
17	2.7752	-2.58196090662112	2.56550721037921	1.56443117994276	0.379432237035084	-0.0858664764697091	1.36649827664649	0.374539089482185	3.5475743737034	-1.43031863117236	-0.092182512403042	-2.74363248642318	2.77220182842669	2.1672366722925	0.39502919128042	0.0271824565072781	1.03911008102838	0.394019324837408	4.50647368178427	-1.22795820801239	-0.0978895118186581
18	2.7752	-2.58196090662112	2.56550721037921	1.56443117994276	0.379432237035084	-0.0858664764697091	1.36649827664649	0.374539089482185	3.5475743737034	-1.43031863117236	-0.092182512403042	-2.76034619034881	2.77267037050378	2.2773678636031	0.392916992018822	0.0425367158992498	1.04259975342902	0.392341440862327	4.81223552454491	-1.20839908735757	-0.0953875493158298
19	2.7752	-2.58196090662112	2.56550721037921	1.56443117994276	0.379432237035084	-0.0858664764697091	1.36649827664649	0.374539089482185	3.5475743737034	-1.43031863117236	-0.092182512403042	-2.74764063537642	2.78978525954481	2.31920873645046	0.397132666530909	0.0333377561394112	1.07015169280915	0.393997406396893	4.60506878522036	-1.21570262365143	-0.0946620122705956
20	2.7752	-2.58196090662112	2.56550721037921	1.56443117994276	0.379432237035084	-0.0858664764697091	1.36649827664649	0.374539089482185	3.5475743737034	-1.43031863117236	-0.092182512403042	-2.74813410649996	2.79155813366536	2.31544163877851	0.399789405193705	0.0373501191177507	1.02666622812109	0.396958522145315	4.71099741254967	-1.22854373036762	-0.0932175871809783
21	2.7752	-2.58196090662112	2.56550721037921	1.56443117994276	0.379432237035084	-0.0858664764697091	1.36649827664649	0.374539089482185	3.5475743737034	-1.43031863117236	-0.092182512403042	-2.76500142735876	2.7817367920288	2.34598051773308	0.397535857938218	0.0438664641237337	1.02617288032	0.395813078519876	4.68626007003457	-1.22539559340222	-0.0953621524920279
22	2.7752	-2.58196090662112	2.56550721037921	1.56443117994276	0.379432237035084	-0.0858664764697091	1.36649827664649	0.374539089482185	3.5475743737034	-1.43031863117236	-0.092182512403042	-2.77003853627052	2.79825002278289	2.37059351046998	0.399345797430026	0.0328124185616707	1.0646353815658	0.389689443933649	4.64649971359797	-1.17777717893864	-0.102204793308752
23	2.7752	-2.58196090662112	2.56550721037921	1.56443117994276	0.379432237035084	-0.0858664764697091	1.36649827664649	0.374539089482185	3.5475743737034	-1.43031863117236	-0.092182512403042	-2.76870269702144	2.79514663891328	2.35511877003984	0.398940157969272	0.0415247440235119	1.00695166355313	0.393487699540251	4.86043942365647	-1.20169783989729	-0.0919633680266016
24	2.7752	-2.58196090662112	2.56550721037921	1.56443117994276	0.379432237035084	-0.0858664764697091	1.36649827664649	0.374539089482185	3.5475743737034	-1.43031863117236	-0.092182512403042	-2.78683144360943	2.79002850084733	2.30519084108328	0.398373195826844	0.0373565676847527	1.04593122093348	0.398146043187392	4.71363962791676	-1.19897816478754	-0.0987132045754001
25	2.7752	-2.58196090662112	2.56550721037921	1.56443117994276	0.379432237035084	-0.0858664764697091	1.36649827664649	0.374539089482185	3.5475743737034	-1.43031863117236	-0.092182512403042	-2.77210862483014	2.80765753462495	2.41948921150555	0.399985665161466	0.0301677145858562	1.04935998031874	0.393486206110439	4.74087045112756	-1.18591139533513	-0.10216697261289
26	2.7752	-2.58196090662112	2.56550721037921	1.56443117994276	0.379432237035084	-0.0858664764697091	1.36649827664649	0.374539089482185	3.5475743737034	-1.43031863117236	-0.092182512403042	-2.77593898368911	2.81200659726204	2.39450902800011	0.397036585489005	0.0383604391955216	1.02897181179277	0.394532940936683	4.83720348696787	-1.19038219106285	-0.101264288969522
27	2.7752	-2.58196090662112	2.56550721037921	1.56443117994276	0.379432237035084	-0.0858664764697091	1.36649827664649	0.374539089482185	3.5475743737034	-1.43031863117236	-0.092182512403042	-2.78433948027694	2.80232124995622	2.37366717899151	0.399386500187445	0.0421013600191632	0.991736692516427	0.395675819848978	4.71386478337314	-1.1626479580178	-0.102248099949451
28	2.7752	-2.58196090662112	2.56550721037921	1.56443117994276	0.379432237035084	-0.0858664764697091	1.36649827664649	0.374539089482185	3.5475743737034	-1.43031863117236	-0.092182512403042	-2.78248784122445	2.80321777055996	2.38023250251559	0.399911558058585	0.0456578886329574	1.00479302443376	0.401109911082095	5.1189910032499	-1.19971340091508	-0.0924671757569689
29	2.7752	-2.58196090662112	2.56550721037921	1.56443117994276	0.379432237035084	-0.0858664764697091	1.36649827664649	0.374539089482185	3.5475743737034	-1.43031863117236	-0.092182512403042	-2.80619714764801	2.80119792244179	2.41997641384478	0.398821277766121	0.0324912095394159	1.01291799740586	0.398328218160303	4.96496931620327	-1.20444188416043	-0.0979667942869122
30	2.7752	-2.58196090662112	2.56550721037921	1.56443117994276	0.379432237035084	-0.0858664764697091	1.36649827664649	0.374539089482185	3.5475743737034	-1.43031863117236	-0.092182512403042	-2.78974752428333	2.82060519868376	2.61497229475892	0.400330040108796	0.0616844252946414	1.05482937576973	0.394773700329315	4.78605794714182	-1.13217930807963	-0.103164179990019
31	2.7752	-2.58196090662112	2.56550721037921	1.56443117994276	0.379432237035084	-0.0858664764697091	1.36649827664649	0.374539089482185	3.5475743737034	-1.43031863117236	-0.092182512403042	-2.79655535121384	2.81812421521469	2.47102226106306	0.399718609291684	0.0475903664717137	1.01333014384235	0.396703670803477	4.89731892482048	-1.16263983379064	-0.102578990483621
32	2.7752	-2.58196090662112	2.56550721037921	1.56443117994276	0.379432237035084	-0.0858664764697091	1.36649827664649	0.374539089482185	3.5475743737034	-1.43031863117236	-0.092182512403042	-2.80954578259181	2.81984023768612	2.44262325910398	0.398893105196564	0.0458579578698213	0.991227061344229	0.396139967737077	5.18678094157045	-1.16970609557884	-0.0970291622875521
33	2.7752	-2.58196090662112	2.56550721037921	1.56443117994276	0.379432237035084	-0.0858664764697091	1.36649827664649	0.374539089482185	3.5475743737034	-1.43031863117236	-0.092182512403042	-2.81112887729909	2.82419083971681	2.67763913620861	0.397486414792667	0.0627237362978292	1.01097922317706	0.396560046377211	5.14199082119556	-1.1710135185412	-0.0954040617302987
34	2.7752	-2.58196090662112	2.56550721037921	1.56443117994276	0.379432237035084	-0.0858664764697091	1.36649827664649	0.374539089482185	3.5475743737034	-1.43031863117236	-0.092182512403042	-2.81627007081468	2.81559030830022	2.66857161680779	0.397301685687118	0.0553282030348322	0.975910382855032	0.400723251428648	4.86708296090729	-1.18102579894951	-0.0992930110190419
35	2.7752	-2.58196090662112	2.56550721037921	1.56443117994276	0.379432237035084	-0.0858664764697091	1.36649827664649	0.374539089482185	3.5475743737034	-1.43031863117236	-0.092182512403042	-2.82525690722288	2.81976122667419	2.44896156512475	0.396730794547175	0.0518152735677989	0.982476861886781	0.397958742145466	5.08658739453371	-1.15418910902107	-0.098498676950283
36	2.7752	-2.58196090662112	2.56550721037921	1.56443117994276	0.379432237035084	-0.0858664764697091	1.36649827664649	0.374539089482185	3.5475743737034	-1.43031863117236	-0.092182512403042	-3.01778948176768	2.63343748285735	2.13109369092719	0.381990485445475	0.0371869865215625	1.1242037196517	0.41349296536281	5.54110709629748	-1.04045727480404	-0.095494439287816
37	2.7752	-2.58196090662112	2.56550721037921	1.56443117994276	0.379432237035084	-0.0858664764697091	1.36649827664649	0.374539089482185	3.5475743737034	-1.43031863117236	-0.092182512403042	-2.81426903750613	2.83538234916487	2.47603396822115	0.401286889726304	0.0434599902127312	0.995517256759615	0.400037508586514	5.16863245846572	-1.13836155232636	-0.0987662879882696
38	2.7752	-2.58196090662112	2.56550721037921	1.56443117994276	0.379432237035084	-0.0858664764697091	1.36649827664649	0.374539089482185	3.5475743737034	-1.43031863117236	-0.092182512403042	-2.82644765207196	2.8246293164371	2.72041314612934	0.402097484075743	0.0514039111544511	1.02904511496377	0.400272169448477	5.14236848378017	-1.14132445378139	-0.0978268679063559
39	2.7752	-2.58196090662112	2.56550721037921	1.56443117994276	0.379432237035084	-0.0858664764697091	1.36649827664649	0.374539089482185	3.5475743737034	-1.43031863117236	-0.092182512403042	-2.82508458887807	2.83710808830026	2.63636897404266	0.399982761910365	0.0474162064473879	0.999481518297689	0.400157286622266	5.06012917086305	-1.18667141780428	-0.0977714124440053
40	2.7752	-2.58196090662112	2.56550721037921	1.56443117994276	0.379432237035084	-0.0858664764697091	1.36649827664649	0.374539089482185	3.5475743737034	-1.43031863117236	-0.092182512403042	-2.84680281427749	2.81629994402438	2.69420590938759	0.399334882590844	0.0548309764798378	1.03878156364738	0.403813317231073	5.25483853868318	-1.14997795940648	-0.0940845688310848
41	2.7752	-2.58196090662112	2.56550721037921	1.56443117994276	0.379432237035084	-0.0858664764697091	1.36649827664649	0.374539089482185	3.5475743737034	-1.43031863117236	-0.092182512403042	-2.82298616117757	2.85728819493393	2.68851819118825	0.399948014823433	0.068492929736514	0.999463757051153	0.396905116525203	4.96906479278898	-1.13669880718839	-0.103935706207395
42	2.7752	-2.58196090662112	2.56550721037921	1.56443117994276	0.379432237035084	-0.0858664764697091	1.36649827664649	0.374539089482185	3.5475743737034	-1.43031863117236	-0.092182512403042	-2.83335342905664	2.84290595874735	2.71225059444696	0.402748002380084	0.0594064262189883	1.00476268866812	0.399228416693985	5.18786141838617	-1.14870675720388	-0.100040801578786
43	2.7752	-2.58196090662112	2.56550721037921	1.56443117994276	0.379432237035084	-0.0858664764697091	1.36649827664649	0.374539089482185	3.5475743737034	-1.43031863117236	-0.092182512403042	-2.8362000681714	2.84203164781218	2.72577242760065	0.401271757336487	0.0737675823735382	0.995585395841412	0.404277303155352	5.25469077240902	-1.12503730041975	-0.0986911515946136
44	2.7752	-2.58196090662112	2.56550721037921	1.56443117994276	0.379432237035084	-0.0858664764697091	1.36649827664649	0.374539089482185	3.5475743737034	-1.43031863117236	-0.092182512403042	-2.84597365492609	2.83946322185849	2.76661091057596	0.402283495927417	0.0581589020974178	0.976648145071001	0.40472020454489	5.30475200447087	-1.18625888096757	-0.0952331795735499
45	2.7752	-2.58196090662112	2.56550721037921	1.56443117994276	0.379432237035084	-0.0858664764697091	1.36649827664649	0.374539089482185	3.5475743737034	-1.43031863117236	-0.092182512403042	-2.85267017701974	2.84225847108495	2.68573356158101	0.400554827691276	0.0613994035340985	1.01375886744673	0.400161205464282	5.24254652257368	-1.12042821093814	-0.100682402015739
46	2.7752	-2.58196090662112	2.56550721037921	1.56443117994276	0.379432237035084	-0.0858664764697091	1.36649827664649	0.374539089482185	3.5475743737034	-1.43031863117236	-0.092182512403042	-2.85172628342338	2.83811381466787	2.74475036470996	0.400496947842828	0.0653145811150058	0.996549808833749	0.403111489498487	5.34453644823466	-1.12848235931601	-0.098528731286008
47	2.7752	-2.58196090662112	2.56550721037921	1.56443117994276	0.379432237035084	-0.0858664764697091	1.36649827664649	0.374539089482185	3.5475743737034	-1.43031863117236	-0.092182512403042	-2.85265697869114	2.84976318946743	2.71381736080005	0.40319286751641	0.0729946989645682	0.980528013336085	0.402851688111727	5.17913251317577	-1.13382354478019	-0.102502626023813
1	3.8159	-2.74759036213879	2.62907903760679	1.29273873573467	0.390930255049555	-0.129807602352428	1.67467223877625	2.62586939567011	0.371771780950391	-0.0641217398318131	-1.75702075508013	-2.77176922746728	2.66682881050464	1.39245342916496	0.390198753360561	-0.118748567670041	1.57504435487121	2.75200799688161	0.377847952349537	-0.0798502022453077	-1.66362513839312
2	3.8159	-2.74759036213879	2.62907903760679	1.29273873573467	0.390930255049555	-0.129807602352428	1.67467223877625	2.62586939567011	0.371771780950391	-0.0641217398318131	-1.75702075508013	-2.80380692413733	2.69314459852204	1.41400965749771	0.390798037381053	-0.0930892658394569	1.5273017776331	2.82162290138662	0.37603130915614	-0.0896424501287361	-1.59828354643415
3	3.8159	-2.74759036213879	2.62907903760679	1.29273873573467	0.390930255049555	-0.129807602352428	1.67467223877625	2.62586939567011	0.371771780950391	-0.0641217398318131	-1.75702075508013	-2.81656436064231	2.71958668176056	1.45981544742309	0.392388325986573	-0.100902548662906	1.53140935500994	2.87443253219314	0.379102558508297	-0.0961768779238059	-1.57877621815581
4	3.8159	-2.74759036213879	2.62907903760679	1.29273873573467	0.390930255049555	-0.129807602352428	1.67467223877625	2.62586939567011	0.371771780950391	-0.0641217398318131	-1.75702075508013	-2.82896390425032	2.7261521827311	1.48142270134671	0.395040100441305	-0.119921266357093	1.48661331952303	2.88966105970391	0.382839842888361	-0.0991723741262996	-1.56524072255215
5	3.8159	-2.74759036213879	2.62907903760679	1.29273873573467	0.390930255049555	-0.129807602352428	1.67467223877625	2.62586939567011	0.371771780950391	-0.0641217398318131	-1.75702075508013	-2.84750435863362	2.73327793217463	1.5170894063307	0.396847699934149	-0.100762555017333	1.47760377344376	2.89567702492679	0.383034114077108	-0.0988204360441833	-1.54865807654856
6	3.8159	-2.74759036213879	2.62907903760679	1.29273873573467	0.390930255049555	-0.129807602352428	1.67467223877625	2.62586939567011	0.371771780950391	-0.0641217398318131	-1.75702075508013	-2.85991095761639	2.75095186937553	1.49559653954578	0.394784008308096	-0.105413474073125	1.44452251295388	2.99762369917361	0.381192456039406	-0.101833762312995	-1.5466874869709
7	3.8159	-2.74759036213879	2.62907903760679	1.29273873573467	0.390930255049555	-0.129807602352428	1.67467223877625	2.62586939567011	0.371771780950391	-0.0641217398318131	-1.75702075508013	-2.8818156451639	2.73811489635678	1.53146083714459	0.395115170222002	-0.0870246912278672	1.41377004544288	2.87034201764015	0.385650416087241	-0.107461085711179	-1.53763035583965
8	3.8159	-2.74759036213879	2.62907903760679	1.29273873573467	0.390930255049555	-0.129807602352428	1.67467223877625	2.62586939567011	0.371771780950391	-0.0641217398318131	-1.75702075508013	-2.86430161251965	2.77418367597486	1.55773925221448	0.398662442665467	-0.0876785923713135	1.414966494759	2.95324737955064	0.384795892957706	-0.102622305443	-1.49343331846585
9	3.8159	-2.74759036213879	2.62907903760679	1.29273873573467	0.390930255049555	-0.129807602352428	1.67467223877625	2.62586939567011	0.371771780950391	-0.0641217398318131	-1.75702075508013	-2.89278474435707	2.76621799843354	1.53567712555956	0.39877055644417	-0.0989254808671058	1.43029161723624	2.97239180740965	0.385397661658122	-0.0994129757956807	-1.5231330339667
10	3.8159	-2.74759036213879	2.62907903760679	1.29273873573467	0.390930255049555	-0.129807602352428	1.67467223877625	2.62586939567011	0.371771780950391	-0.0641217398318131	-1.75702075508013	-2.88250092027568	2.77910840893163	1.56355923057891	0.400719243554129	-0.0924957470148521	1.40866248752254	3.08972170715639	0.390872080495412	-0.104972281803283	-1.46762551131734
11	3.8159	-2.74759036213879	2.62907903760679	1.29273873573467	0.390930255049555	-0.129807602352428	1.67467223877625	2.62586939567011	0.371771780950391	-0.0641217398318131	-1.75702075508013	-2.88934687814968	2.7982448316145	0.403173040441615	1.69173856705373	1.34621153781361	-0.0901962053411203	0.394902203481469	3.16157481421375	-1.37171597077256	-0.10972351592371
12	3.8159	-2.74759036213879	2.62907903760679	1.29273873573467	0.390930255049555	-0.129807602352428	1.67467223877625	2.62586939567011	0.371771780950391	-0.0641217398318131	-1.75702075508013	-2.9100281369885	2.79856388508673	0.401358149687514	1.68369138370518	1.30967166972497	-0.078732963366078	0.396003296481946	3.1466919163634	-1.34904852238759	-0.113576398818776
13	3.8159	-2.74759036213879	2.62907903760679	1.29273873573467	0.390930255049555	-0.129807602352428	1.67467223877625	2.62586939567011	0.371771780950391	-0.0641217398318131	-1.75702075508013	-2.90918536366911	2.8014042434408	1.607409220266	0.398409882305318	-0.0811146342248674	1.38107615575945	3.07934259689526	0.391248428227092	-0.11750363986901	-1.41277207251293
14	3.8159	-2.74759036213879	2.62907903760679	1.29273873573467	0.390930255049555	-0.129807602352428	1.67467223877625	2.62586939567011	0.371771780950391	-0.0641217398318131	-1.75702075508013	-2.93472905982811	2.78827655975006	1.60296230036191	0.397692213643067	-0.0764314805136104	1.39937379454335	3.03045824255697	0.388306456855143	-0.112954398923835	-1.45948710244984
15	3.8159	-2.74759036213879	2.62907903760679	1.29273873573467	0.390930255049555	-0.129807602352428	1.67467223877625	2.62586939567011	0.371771780950391	-0.0641217398318131	-1.75702075508013	-2.93824721874396	2.79799298026296	1.60473459917228	0.397001116293788	-0.0882112991037839	1.36193395924029	3.0941568129256	0.39134840395925	-0.112054685811779	-1.45819073570574
16	3.8159	-2.74759036213879	2.62907903760679	1.29273873573467	0.390930255049555	-0.129807602352428	1.67467223877625	2.62586939567011	0.371771780950391	-0.0641217398318131	-1.75702075508013	-2.93576901366407	2.81845564200416	1.64996119738234	0.398908047250442	-0.0638839434620016	1.33682904433741	3.05592005954417	0.390244268597527	-0.112167993246919	-1.44854990710993
17	3.8159	-2.74759036213879	2.62907903760679	1.29273873573467	0.390930255049555	-0.129807602352428	1.67467223877625	2.62586939567011	0.371771780950391	-0.0641217398318131	-1.75702075508013	-2.93784994531548	2.82098565101282	1.65830618901235	0.39907594866954	-0.0635900416785758	1.35516165986031	3.17294400584181	0.390193786777138	-0.117730670742862	-1.41880807084095
18	3.8159	-2.74759036213879	2.62907903760679	1.29273873573467	0.390930255049555	-0.129807602352428	1.67467223877625	2.62586939567011	0.371771780950391	-0.0641217398318131	-1.75702075508013	-2.94439026262541	2.81751560491056	1.66893483628038	0.397839460910119	-0.0648084488242197	1.36860930408286	3.1943106501383	0.388438499224718	-0.121070560271794	-1.3695053831811
19	3.8159	-2.74759036213879	2.62907903760679	1.29273873573467	0.390930255049555	-0.129807602352428	1.67467223877625	2.62586939567011	0.371771780950391	-0.0641217398318131	-1.75702075508013	-2.95526096937944	2.82865135788055	1.68110682048429	0.396893053795817	-0.0819112395142926	1.37903015000267	3.13252486668524	0.3885224233906	-0.12526434721701	-1.41242167526909
20	3.8159	-2.74759036213879	2.62907903760679	1.29273873573467	0.390930255049555	-0.129807602352428	1.67467223877625	2.62586939567011	0.371771780950391	-0.0641217398318131	-1.75702075508013	-2.95781785533947	2.83487029983392	1.64504406406312	0.397385005496264	-0.0655466601532916	1.35988478499494	3.14044643049166	0.390389377216841	-0.123509773698414	-1.37803259248352
21	3.8159	-2.74759036213879	2.62907903760679	1.29273873573467	0.390930255049555	-0.129807602352428	1.67467223877625	2.62586939567011	0.371771780950391	-0.0641217398318131	-1.75702075508013	-2.96902285964536	2.8281905161481	1.69288196486377	0.396869624022712	-0.0688224827930631	1.35049487406213	3.22186146185046	0.389883140403986	-0.124237492149503	-1.39084954149393
22	3.8159	-2.74759036213879	2.62907903760679	1.29273873573467	0.390930255049555	-0.129807602352428	1.67467223877625	2.62586939567011	0.371771780950391	-0.0641217398318131	-1.75702075508013	-2.96715864137277	2.83761277528802	1.70063874089064	0.394953655673309	-0.0332174853943179	1.29894025981944	3.19739143834259	0.390885578546197	-0.117061253570878	-1.40423296899297
23	3.8159	-2.74759036213879	2.62907903760679	1.29273873573467	0.390930255049555	-0.129807602352428	1.67467223877625	2.62586939567011	0.371771780950391	-0.0641217398318131	-1.75702075508013	-2.95716737677475	2.84921597188498	1.73456488718392	0.39733352762732	-0.0604205297853504	1.3066361451478	3.24803748508075	0.396160748454501	-0.120915714256624	-1.38605124435825
24	3.8159	-2.74759036213879	2.62907903760679	1.29273873573467	0.390930255049555	-0.129807602352428	1.67467223877625	2.62586939567011	0.371771780950391	-0.0641217398318131	-1.75702075508013	-2.98046876164103	2.83491672696612	1.73953813848077	0.399158316720461	-0.0434135510825116	1.31765754484632	3.21082871325478	0.394091440852323	-0.119290286431198	-1.41230601260401
25	3.8159	-2.74759036213879	2.62907903760679	1.29273873573467	0.390930255049555	-0.129807602352428	1.67467223877625	2.62586939567011	0.371771780950391	-0.0641217398318131	-1.75702075508013	-3.01523350332314	2.81422361477597	1.68795837204365	0.393691312958146	-0.0399160638313958	1.29738892295289	3.13606922184434	0.392048085137062	-0.128124812539365	-1.44076089591736
26	3.8159	-2.74759036213879	2.62907903760679	1.29273873573467	0.390930255049555	-0.129807602352428	1.67467223877625	2.62586939567011	0.371771780950391	-0.0641217398318131	-1.75702075508013	-2.99093279565707	2.84213852309186	1.68953661646568	0.40027116703224	-0.0642084610090277	1.29163901199272	3.23775170672841	0.395806371227056	-0.11938183545259	-1.44133937352175
27	3.8159	-2.74759036213879	2.62907903760679	1.29273873573467	0.390930255049555	-0.129807602352428	1.67467223877625	2.62586939567011	0.371771780950391	-0.0641217398318131	-1.75702075508013	-3.01127069825483	2.8318156005644	1.74067768229776	0.396044642002124	-0.0388435784516286	1.29337746855776	3.2100001546354	0.391897401746072	-0.118561768834239	-1.43067905867912
28	3.8159	-2.74759036213879	2.62907903760679	1.29273873573467	0.390930255049555	-0.129807602352428	1.67467223877625	2.62586939567011	0.371771780950391	-0.0641217398318131	-1.75702075508013	-2.97955403417705	2.87239072801015	1.75167677553054	0.400373201150997	-0.0439584765626344	1.29025869138765	3.25936178107439	0.391918078128599	-0.12477504826924	-1.38192751573963
29	3.8159	-2.74759036213879	2.62907903760679	1.29273873573467	0.390930255049555	-0.129807602352428	1.67467223877625	2.62586939567011	0.371771780950391	-0.0641217398318131	-1.75702075508013	-3.00083467379869	2.86232336553626	1.7177196809232	0.399150179551969	-0.0534058330183059	1.30689538837035	3.19960861306734	0.388125645195586	-0.128209013015629	-1.37353270788043
30	3.8159	-2.74759036213879	2.62907903760679	1.29273873573467	0.390930255049555	-0.129807602352428	1.67467223877625	2.62586939567011	0.371771780950391	-0.0641217398318131	-1.75702075508013	-3.00253745897595	2.86672999103844	1.7562989121261	0.397594346804263	-0.0727532205356908	1.32837870033224	3.3358523593224	0.393846609901972	-0.127681242629527	-1.38968999897837
31	3.8159	-2.74759036213879	2.62907903760679	1.29273873573467	0.390930255049555	-0.129807602352428	1.67467223877625	2.62586939567011	0.371771780950391	-0.0641217398318131	-1.75702075508013	-3.02767549952323	2.85175688205543	1.71761091635513	0.394337754146851	-0.0404258066118426	1.3023721557419	3.24215156568214	0.391930466723143	-0.134439188575637	-1.38634538734365
32	3.8159	-2.74759036213879	2.62907903760679	1.29273873573467	0.390930255049555	-0.129807602352428	1.67467223877625	2.62586939567011	0.371771780950391	-0.0641217398318131	-1.75702075508013	-3.01274326357316	2.86332960755349	1.74081309224709	0.399812597625648	-0.060519272503394	1.30550508872423	3.24786211423619	0.391844003738121	-0.133697930056587	-1.34420158148387
33	3.8159	-2.74759036213879	2.62907903760679	1.29273873573467	0.390930255049555	-0.129807602352428	1.67467223877625	2.62586939567011	0.371771780950391	-0.0641217398318131	-1.75702075508013	-3.00743807793198	2.88546642113948	1.7787031906081	0.396573739799111	-0.0226938526251436	1.25664676580508	3.20366594726221	0.392307364518043	-0.129211711247609	-1.36943768754201
34	3.8159	-2.74759036213879	2.62907903760679	1.29273873573467	0.390930255049555	-0.129807602352428	1.67467223877625	2.62586939567011	0.371771780950391	-0.0641217398318131	-1.75702075508013	-3.025219912978	2.87453836460099	1.75558137598119	0.39654562601626	-0.0540320886028563	1.29650106734618	3.29534567346436	0.391404693878053	-0.12772962635306	-1.38467895606582
35	3.8159	-2.74759036213879	2.62907903760679	1.29273873573467	0.390930255049555	-0.129807602352428	1.67467223877625	2.62586939567011	0.371771780950391	-0.0641217398318131	-1.75702075508013	-3.02581404283526	2.87881462403435	1.77902793078405	0.395994094206219	-0.0361278250544619	1.29651006725118	3.25148376964052	0.392538390475274	-0.125546087862989	-1.35726690476173
36	3.8159	-2.74759036213879	2.62907903760679	1.29273873573467	0.390930255049555	-0.129807602352428	1.67467223877625	2.62586939567011	0.371771780950391	-0.0641217398318131	-1.75702075508013	-3.03632714618267	2.8719765981166	1.77461957258102	0.397708323659094	-0.0491272686245771	1.32553290044737	3.28830572731917	0.392523492538956	-0.132356288625752	-1.32074568447648
37	3.8159	-2.74759036213879	2.62907903760679	1.29273873573467	0.390930255049555	-0.129807602352428	1.67467223877625	2.62586939567011	0.371771780950391	-0.0641217398318131	-1.75702075508013	-3.04159059073793	2.87323035236529	1.76590278675862	0.395835359190047	-0.038186366513594	1.30279727685086	3.35783556810139	0.390675404646517	-0.127750571507753	-1.36559460603893
38	3.8159	-2.74759036213879	2.62907903760679	1.29273873573467	0.390930255049555	-0.129807602352428	1.67467223877625	2.62586939567011	0.371771780950391	-0.0641217398318131	-1.75702075508013	-3.02097697021155	2.89455228027866	1.75125562181767	0.398179784938678	-0.0322479325193543	1.30819347156824	3.28802331652919	0.393925285474069	-0.130519938622254	-1.29624390399362
39	3.8159	-2.74759036213879	2.62907903760679	1.29273873573467	0.390930255049555	-0.129807602352428	1.67467223877625	2.62586939567011	0.371771780950391	-0.0641217398318131	-1.75702075508013	-3.03886438029715	2.87840443295939	1.77999138232817	0.398185913587457	-0.0595150270718914	1.28910136955063	3.39738304669246	0.391073615041641	-0.134455642016898	-1.35713918039548
40	3.8159	-2.74759036213879	2.62907903760679	1.29273873573467	0.390930255049555	-0.129807602352428	1.67467223877625	2.62586939567011	0.371771780950391	-0.0641217398318131	-1.75702075508013	-3.04870711816122	2.88188394253193	1.79027296348547	0.397945640135528	-0.051037589014866	1.30300606284941	3.33467028465555	0.393447816294641	-0.12770675163934	-1.3724312676523
41	3.8159	-2.74759036213879	2.62907903760679	1.29273873573467	0.390930255049555	-0.129807602352428	1.67467223877625	2.62586939567011	0.371771780950391	-0.0641217398318131	-1.75702075508013	-3.04388277535212	2.88710631469078	1.8162520267071	0.402687725551942	-0.057080417104461	1.29517219513116	3.37623797023675	0.398172324156742	-0.127326080852801	-1.36270459883053
42	3.8159	-2.74759036213879	2.62907903760679	1.29273873573467	0.390930255049555	-0.129807602352428	1.67467223877625	2.62586939567011	0.371771780950391	-0.0641217398318131	-1.75702075508013	-3.03912485578282	2.89949185088372	1.8516788364947	0.39716010678851	-0.019431596900231	1.27024479344199	3.42169912693587	0.392813290429564	-0.135929425915396	-1.30240220687269
43	3.8159	-2.74759036213879	2.62907903760679	1.29273873573467	0.390930255049555	-0.129807602352428	1.67467223877625	2.62586939567011	0.371771780950391	-0.0641217398318131	-1.75702075508013	-3.02418695680038	2.91365764684773	1.79466702984397	0.401350103362767	-0.0315348964272988	1.25416465625967	3.40681433089189	0.397277650116049	-0.126692915900969	-1.35114847327189
44	3.8159	-2.74759036213879	2.62907903760679	1.29273873573467	0.390930255049555	-0.129807602352428	1.67467223877625	2.62586939567011	0.371771780950391	-0.0641217398318131	-1.75702075508013	-3.04179427455664	2.89473771363007	1.8377137884089	0.400035179632908	-0.0289553592876235	1.24878023595521	3.42176171587253	0.397707750905045	-0.132001037123728	-1.35016130406982
45	3.8159	-2.74759036213879	2.62907903760679	1.29273873573467	0.390930255049555	-0.129807602352428	1.67467223877625	2.62586939567011	0.371771780950391	-0.0641217398318131	-1.75702075508013	-3.03897137398632	2.9035260169865	1.80535937811287	0.401936225456226	-0.0485966655548558	1.27455091572475	3.41484572581964	0.400633584037246	-0.130898775916215	-1.33401831169134
46	3.8159	-2.74759036213879	2.62907903760679	1.29273873573467	0.390930255049555	-0.129807602352428	1.67467223877625	2.62586939567011	0.371771780950391	-0.0641217398318131	-1.75702075508013	-3.05756103369508	2.89323242190789	1.81421141314492	0.40256720774309	-0.0405411335579469	1.268976095029	3.28578812884174	0.398070056524584	-0.134267311209334	-1.32389499974263
1	4.8566	-2.93650999627173	3.02336728906026	0.377023658321209	1.72272523598597	1.13225061671871	0.0311419386861113	0.376937670187685	4.00218656083352	-1.32101638976033	-0.0667454659888116	-2.96481577287968	3.07322618395813	0.378807667832722	1.86854040260583	1.04026013262412	0.0508535408465388	0.389303533884623	4.29526669316404	-1.30583211334457	-0.0647260941410692
2	4.8566	-2.93650999627173	3.02336728906026	0.377023658321209	1.72272523598597	1.13225061671871	0.0311419386861113	0.376937670187685	4.00218656083352	-1.32101638976033	-0.0667454659888116	-2.97550451827603	3.13575508035104	0.382367603391807	1.90148367555831	1.03382192191727	0.0491433145726942	0.384977435598529	4.55949880633624	-1.27005497984293	-0.0644588271346179
3	4.8566	-2.93650999627173	3.02336728906026	0.377023658321209	1.72272523598597	1.13225061671871	0.0311419386861113	0.376937670187685	4.00218656083352	-1.32101638976033	-0.0667454659888116	-3.00386861794412	3.14639563041349	0.386756788508108	2.06942611955573	1.00021890097064	0.068384426823718	0.390804854249302	4.65217225311543	-1.21133827884675	-0.0686659907166314
4	4.8566	-2.93650999627173	3.02336728906026	0.377023658321209	1.72272523598597	1.13225061671871	0.0311419386861113	0.376937670187685	4.00218656083352	-1.32101638976033	-0.0667454659888116	-2.99077093401116	3.19312113742525	0.382669581858073	2.08072117037701	0.935675223913745	0.0897829967119191	0.393039964376342	4.89255987347184	-1.22610986683959	-0.0615203721159143
5	4.8566	-2.93650999627173	3.02336728906026	0.377023658321209	1.72272523598597	1.13225061671871	0.0311419386861113	0.376937670187685	4.00218656083352	-1.32101638976033	-0.0667454659888116	-3.01513139147355	3.20688997999341	0.387036873589071	2.23207572717656	0.94934208657636	0.101783275147906	0.395304413932468	5.26216855488412	-1.20696495678049	-0.0618382515480441
6	4.8566	-2.93650999627173	3.02336728906026	0.377023658321209	1.72272523598597	1.13225061671871	0.0311419386861113	0.376937670187685	4.00218656083352	-1.32101638976033	-0.0667454659888116	-3.03196564252945	3.22416474714002	0.386577634481506	2.28720873727935	0.956801227245095	0.104057127889044	0.394854171750558	5.21277987965468	-1.19708208906751	-0.0628848903826452
7	4.8566	-2.93650999627173	3.02336728906026	0.377023658321209	1.72272523598597	1.13225061671871	0.0311419386861113	0.376937670187685	4.00218656083352	-1.32101638976033	-0.0667454659888116	-3.03342791478647	3.25102763920644	0.388896111238424	2.2674819867983	0.936690253056906	0.102783891387776	0.393490357772255	5.04743993405893	-1.1880504086407	-0.0645706466149574
8	4.8566	-2.93650999627173	3.02336728906026	0.377023658321209	1.72272523598597	1.13225061671871	0.0311419386861113	0.376937670187685	4.00218656083352	-1.32101638976033	-0.0667454659888116	-3.04422909319704	3.26261550224622	0.391150876226725	2.28615246337107	0.916022054667729	0.108409424832553	0.39444034515276	5.27654463425008	-1.16685884849814	-0.0664023461622637
9	4.8566	-2.93650999627173	3.02336728906026	0.377023658321209	1.72272523598597	1.13225061671871	0.0311419386861113	0.376937670187685	4.00218656083352	-1.32101638976033	-0.0667454659888116	-3.07923112950097	3.2537107111103	0.389042670363037	2.52917658221054	0.898267926608416	0.138812795415349	0.39529830228152	5.45692074755388	-1.10542962888411	-0.0654473248307209
10	4.8566	-2.93650999627173	3.02336728906026	0.377023658321209	1.72272523598597	1.13225061671871	0.0311419386861113	0.376937670187685	4.00218656083352	-1.32101638976033	-0.0667454659888116	-3.07268929923463	3.27617461065566	0.392687112643251	2.52250119801438	0.906002703462943	0.127734739966425	0.400269699130599	5.5356683808564	-1.15773618148825	-0.0617950513765851
11	4.8566	-2.93650999627173	3.02336728906026	0.377023658321209	1.72272523598597	1.13225061671871	0.0311419386861113	0.376937670187685	4.00218656083352	-1.32101638976033	-0.0667454659888116	-3.09181062790094	3.28275279207874	0.390772180973739	2.61711689750508	0.896417233070724	0.131557527363071	0.398949390803979	5.65268673054453	-1.15820491641713	-0.0613540100010964
12	4.8566	-2.93650999627173	3.02336728906026	0.377023658321209	1.72272523598597	1.13225061671871	0.0311419386861113	0.376937670187685	4.00218656083352	-1.32101638976033	-0.0667454659888116	-3.10870429889401	3.28305726663546	0.392163951103757	2.59550379499435	0.891109661596141	0.135204689616675	0.401241900161376	5.67506829893548	-1.14652997420617	-0.0665443011449315
13	4.8566	-2.93650999627173	3.02336728906026	0.377023658321209	1.72272523598597	1.13225061671871	0.0311419386861113	0.376937670187685	4.00218656083352	-1.32101638976033	-0.0667454659888116	-3.10662431953314	3.29760289087261	0.3933666598772	2.62140874546653	0.881389893356328	0.134464722064839	0.401191515480725	5.44407339981025	-1.12110363823754	-0.0666172579535922
14	4.8566	-2.93650999627173	3.02336728906026	0.377023658321209	1.72272523598597	1.13225061671871	0.0311419386861113	0.376937670187685	4.00218656083352	-1.32101638976033	-0.0667454659888116	-3.12360452894226	3.2981636397825	0.396189469605303	2.99669331571595	0.882039930470427	0.153175689928957	0.404185985365302	5.84569335746054	-1.11700310885866	-0.0684264716906651
15	4.8566	-2.93650999627173	3.02336728906026	0.377023658321209	1.72272523598597	1.13225061671871	0.0311419386861113	0.376937670187685	4.00218656083352	-1.32101638976033	-0.0667454659888116	-3.15443238147342	3.2813951444727	0.396770505159255	3.04994985726656	0.861324913075884	0.14506049981157	0.407067120522802	5.98301321018884	-1.13044692461222	-0.0656595915435609
16	4.8566	-2.93650999627173	3.02336728906026	0.377023658321209	1.72272523598597	1.13225061671871	0.0311419386861113	0.376937670187685	4.00218656083352	-1.32101638976033	-0.0667454659888116	-3.17586658658778	3.28411728097826	0.397122802701644	3.06594258453469	0.881890142744871	0.146422940055965	0.404238831643598	6.06481776948527	-1.08850345801177	-0.0720348643919364
17	4.8566	-2.93650999627173	3.02336728906026	0.377023658321209	1.72272523598597	1.13225061671871	0.0311419386861113	0.376937670187685	4.00218656083352	-1.32101638976033	-0.0667454659888116	-3.17260392502944	3.28294445430151	0.401293501281953	3.11843068364702	0.84984684073804	0.152801161870978	0.41114604815547	6.11304733072932	-1.10490233030494	-0.0686731654748302
18	4.8566	-2.93650999627173	3.02336728906026	0.377023658321209	1.72272523598597	1.13225061671871	0.0311419386861113	0.376937670187685	4.00218656083352	-1.32101638976033	-0.0667454659888116	-3.18486074089916	3.29776817951125	0.399262615551913	3.11140203842384	0.85215621896483	0.141693476828842	0.406403743350914	5.96515328227348	-1.08848983449735	-0.0706748895359019
19	4.8566	-2.93650999627173	3.02336728906026	0.377023658321209	1.72272523598597	1.13225061671871	0.0311419386861113	0.376937670187685	4.00218656083352	-1.32101638976033	-0.0667454659888116	-3.19226585936522	3.30732858629443	0.401277516142215	3.14771924721883	0.854262661864106	0.147275412610599	0.405585900513784	6.1082645965305	-1.08395977387169	-0.0705201455573261
20	4.8566	-2.93650999627173	3.02336728906026	0.377023658321209	1.72272523598597	1.13225061671871	0.0311419386861113	0.376937670187685	4.00218656083352	-1.32101638976033	-0.0667454659888116	-3.1876939065254	3.31665644829853	0.403118140815595	3.03356248505294	0.817467365079442	0.170185760941679	0.409855230052959	6.01120576233965	-1.09847574060628	-0.0686724332711884
21	4.8566	-2.93650999627173	3.02336728906026	0.377023658321209	1.72272523598597	1.13225061671871	0.0311419386861113	0.376937670187685	4.00218656083352	-1.32101638976033	-0.0667454659888116	-3.15764057506416	3.36739422069102	0.401383199584966	3.06135791250006	0.87967994760176	0.156919395615049	0.406167130047868	5.93049356111046	-1.06757696075744	-0.0721466582526861
22	4.8566	-2.93650999627173	3.02336728906026	0.377023658321209	1.72272523598597	1.13225061671871	0.0311419386861113	0.376937670187685	4.00218656083352	-1.32101638976033	-0.0667454659888116	-3.14374944928393	3.39389611867526	0.399049700148538	2.95344498109202	0.884539600037749	0.168914392506457	0.401190277826469	5.69416696716709	-1.07447148824978	-0.0657242918699112
23	4.8566	-2.93650999627173	3.02336728906026	0.377023658321209	1.72272523598597	1.13225061671871	0.0311419386861113	0.376937670187685	4.00218656083352	-1.32101638976033	-0.0667454659888116	-3.16734904238893	3.38013415499384	0.399540095351009	3.00355216894928	0.868633999889619	0.168055323000066	0.409617673269063	6.02906756016201	-1.0798668591764	-0.0633407352946065
24	4.8566	-2.93650999627173	3.02336728906026	0.377023658321209	1.72272523598597	1.13225061671871	0.0311419386861113	0.376937670187685	4.00218656083352	-1.32101638976033	-0.0667454659888116	-3.1965206791305	3.35691393975989	0.405253434659847	3.15634873631428	0.828227217099008	0.153500470518595	0.414208181050479	6.35105293327776	-1.11684095515184	-0.0690034882994738
25	4.8566	-2.93650999627173	3.02336728906026	0.377023658321209	1.72272523598597	1.13225061671871	0.0311419386861113	0.376937670187685	4.00218656083352	-1.32101638976033	-0.0667454659888116	-3.23408428316841	3.3340643788699	0.407549521756335	3.24358149514069	0.817273235262206	0.144307621244523	0.415338797786208	6.25408835389685	-1.10394069942643	-0.0653976055354072
26	4.8566	-2.93650999627173	3.02336728906026	0.377023658321209	1.72272523598597	1.13225061671871	0.0311419386861113	0.376937670187685	4.00218656083352	-1.32101638976033	-0.0667454659888116	-3.24726770340724	3.34341757019728	0.404701113240593	3.20031114607829	0.844530925192285	0.152305806521822	0.406704051593531	6.3231907990542	-1.04508886093867	-0.0766287627304147
27	4.8566	-2.93650999627173	3.02336728906026	0.377023658321209	1.72272523598597	1.13225061671871	0.0311419386861113	0.376937670187685	4.00218656083352	-1.32101638976033	-0.0667454659888116	-3.25980123663476	3.3426951538429	0.404654758384791	3.59437429072178	0.829515309970118	0.176481207583446	0.410839874136013	6.50601902847859	-1.06303530683486	-0.075458464640919
28	4.8566	-2.93650999627173	3.02336728906026	0.377023658321209	1.72272523598597	1.13225061671871	0.0311419386861113	0.376937670187685	4.00218656083352	-1.32101638976033	-0.0667454659888116	-3.20922123244974	3.39533128332411	0.403762992653376	3.19987320683712	0.819873318432069	0.158879887238878	0.406789518102897	6.16050648529913	-1.08942140607814	-0.0733987112448751
29	4.8566	-2.93650999627173	3.02336728906026	0.377023658321209	1.72272523598597	1.13225061671871	0.0311419386861113	0.376937670187685	4.00218656083352	-1.32101638976033	-0.0667454659888116	-3.21335408942832	3.40750637295851	0.40290589155669	3.21538881268159	0.835374639535424	0.154248707776124	0.406990843435856	6.17501620773694	-1.05819275476938	-0.0683315878739912
30	4.8566	-2.93650999627173	3.02336728906026	0.377023658321209	1.72272523598597	1.13225061671871	0.0311419386861113	0.376937670187685	4.00218656083352	-1.32101638976033	-0.0667454659888116	-3.19940669765895	3.43723809785468	0.401453151853087	3.17552609431786	0.86530707893052	0.15348117570792	0.408709244010037	6.14101372794152	-1.08567256940216	-0.0705353392170575
31	4.8566	-2.93650999627173	3.02336728906026	0.377023658321209	1.72272523598597	1.13225061671871	0.0311419386861113	0.376937670187685	4.00218656083352	-1.32101638976033	-0.0667454659888116	-3.25738136702302	3.38428627759972	0.406065290820079	3.6657737054304	0.835220296978274	0.177574220783169	0.412294713373134	6.44027313044706	-1.04585452342655	-0.0774238261887195
32	4.8566	-2.93650999627173	3.02336728906026	0.377023658321209	1.72272523598597	1.13225061671871	0.0311419386861113	0.376937670187685	4.00218656083352	-1.32101638976033	-0.0667454659888116	-3.28336811859805	3.35877545486119	0.411590273313258	3.69631956115976	0.812261461959754	0.1591434280295	0.416764076139883	6.82575225991548	-1.02664386120227	-0.0751969740043773
33	4.8566	-2.93650999627173	3.02336728906026	0.377023658321209	1.72272523598597	1.13225061671871	0.0311419386861113	0.376937670187685	4.00218656083352	-1.32101638976033	-0.0667454659888116	-3.24655085269026	3.41321365176066	0.407378870601784	3.70734013976974	0.860827284222788	0.169008947577666	0.410177446882668	6.2352038633319	-1.04935578699026	-0.0771655937439187
34	4.8566	-2.93650999627173	3.02336728906026	0.377023658321209	1.72272523598597	1.13225061671871	0.0311419386861113	0.376937670187685	4.00218656083352	-1.32101638976033	-0.0667454659888116	-3.29102500942528	3.37327825982307	0.410913008088639	3.72841086682529	0.868141648628542	0.16759917914582	0.415484846479418	6.71119046781305	-0.999646883769898	-0.0797389110311939
35	4.8566	-2.93650999627173	3.02336728906026	0.377023658321209	1.72272523598597	1.13225061671871	0.0311419386861113	0.376937670187685	4.00218656083352	-1.32101638976033	-0.0667454659888116	-3.30638039316929	3.37709592439476	0.409929780409675	3.7885982561779	0.834608890941422	0.165136111927792	0.416105247303237	6.81447265980773	-0.998674079190387	-0.0766154226965442
36	4.8566	-2.93650999627173	3.02336728906026	0.377023658321209	1.72272523598597	1.13225061671871	0.0311419386861113	0.376937670187685	4.00218656083352	-1.32101638976033	-0.0667454659888116	-3.28707141586129	3.40387528824946	0.407627309688137	3.92858393975825	0.853138718868071	0.151419960171848	0.409197940963855	6.29308085319325	-1.00342574094478	-0.0816157930306023
37	4.8566	-2.93650999627173	3.02336728906026	0.377023658321209	1.72272523598597	1.13225061671871	0.0311419386861113	0.376937670187685	4.00218656083352	-1.32101638976033	-0.0667454659888116	-3.26697708241258	3.43049781931289	0.407125171499503	3.73389668738056	0.831777683141016	0.16570471115776	0.41108033969127	6.53762318529813	-1.0191675578267	-0.0749426007717329
38	4.8566	-2.93650999627173	3.02336728906026	0.377023658321209	1.72272523598597	1.13225061671871	0.0311419386861113	0.376937670187685	4.00218656083352	-1.32101638976033	-0.0667454659888116	-3.28574481209789	3.42485732605213	0.406849413834036	3.84924026648674	0.836394519535207	0.155493374155275	0.411077861544902	6.50831944361292	-1.01703995450093	-0.0804450374842899
39	4.8566	-2.93650999627173	3.02336728906026	0.377023658321209	1.72272523598597	1.13225061671871	0.0311419386861113	0.376937670187685	4.00218656083352	-1.32101638976033	-0.0667454659888116	-3.27470062565447	3.4349225595431	0.409681191793309	3.86501263423605	0.814211740362603	0.166843670325065	0.410851642580702	6.18835781224386	-1.00087768606114	-0.0844980316781482
40	4.8566	-2.93650999627173	3.02336728906026	0.377023658321209	1.72272523598597	1.13225061671871	0.0311419386861113	0.376937670187685	4.00218656083352	-1.32101638976033	-0.0667454659888116	-3.28619037409179	3.44182448996533	0.409636515196195	3.85540427173774	0.827772697428051	0.163414087827682	0.410080398082237	6.5308758705125	-1.00093174492519	-0.0813914919219889
41	4.8566	-2.93650999627173	3.02336728906026	0.377023658321209	1.72272523598597	1.13225061671871	0.0311419386861113	0.376937670187685	4.00218656083352	-1.32101638976033	-0.0667454659888116	-3.28769534415688	3.44717836473268	0.408803840019919	3.77670892831914	0.825310478830409	0.155199834129242	0.409949707387785	6.53324972318648	-0.992203493654445	-0.0827674620926326
42	4.8566	-2.93650999627173	3.02336728906026	0.377023658321209	1.72272523598597	1.13225061671871	0.0311419386861113	0.376937670187685	4.00218656083352	-1.32101638976033	-0.0667454659888116	-3.30027128056158	3.44325017265136	0.409244147230621	3.83453604031228	0.804541565540787	0.171212927717376	0.41139400265469	6.58138976911436	-0.984297354133674	-0.0855349618454216
43	4.8566	-2.93650999627173	3.02336728906026	0.377023658321209	1.72272523598597	1.13225061671871	0.0311419386861113	0.376937670187685	4.00218656083352	-1.32101638976033	-0.0667454659888116	-3.29017736389555	3.45862833932325	0.406843615986336	3.83529364842044	0.815237162893943	0.16209233707884	0.412767418649386	6.78960411463998	-0.996858376770926	-0.0802117997802394
44	4.8566	-2.93650999627173	3.02336728906026	0.377023658321209	1.72272523598597	1.13225061671871	0.0311419386861113	0.376937670187685	4.00218656083352	-1.32101638976033	-0.0667454659888116	-3.32352219803727	3.43296258962932	0.411443990993824	3.92729387240344	0.799012116604966	0.160575908573324	0.412958057188907	6.82269706871398	-0.965246366989129	-0.077245970105525
1	5.8973	-3.47915669253092	3.31305814788296	2.28871785851894	0.389081943997283	0.0303738847393837	0.90771299271801	0.393814403312316	4.67271305879787	-0.927824810371572	-0.132024135656078	-3.47504575556373	3.41711612781418	2.92230991935486	0.397165927541693	0.0879289460600374	0.841455153416366	0.39571523343732	5.19046145748834	-0.839649804551634	-0.138752408074987
2	5.8973	-3.47915669253092	3.31305814788296	2.28871785851894	0.389081943997283	0.0303738847393837	0.90771299271801	0.393814403312316	4.67271305879787	-0.927824810371572	-0.132024135656078	-3.53528271694731	3.42959780266754	3.00286137203468	0.401178861863773	0.0888098725362307	0.795872630691089	0.404326025260893	5.41397815573976	-0.813313443656673	-0.140583557739107
3	5.8973	-3.47915669253092	3.31305814788296	2.28871785851894	0.389081943997283	0.0303738847393837	0.90771299271801	0.393814403312316	4.67271305879787	-0.927824810371572	-0.132024135656078	-3.57373251166575	3.44791538853636	3.12620221906082	0.402034021044562	0.0798735895134207	0.768466115943701	0.402996246411556	5.91565195689775	-0.737955613815113	-0.143844870856199
4	5.8973	-3.47915669253092	3.31305814788296	2.28871785851894	0.389081943997283	0.0303738847393837	0.90771299271801	0.393814403312316	4.67271305879787	-0.927824810371572	-0.132024135656078	-3.58056213233844	3.49948068192556	3.42440588825062	0.407542823374132	0.119236198072791	0.763614234319636	0.406083997128522	5.98733335343767	-0.749870785845047	-0.151970835943499
5	5.8973	-3.47915669253092	3.31305814788296	2.28871785851894	0.389081943997283	0.0303738847393837	0.90771299271801	0.393814403312316	4.67271305879787	-0.927824810371572	-0.132024135656078	-3.64539822466818	3.47861070515644	3.49994483783795	0.405163158599041	0.102148218743275	0.78997129424228	0.414987903250344	6.42392729934359	-0.722576900546701	-0.149261337352178
6	5.8973	-3.47915669253092	3.31305814788296	2.28871785851894	0.389081943997283	0.0303738847393837	0.90771299271801	0.393814403312316	4.67271305879787	-0.927824810371572	-0.132024135656078	-3.61978100901205	3.54154641836191	3.62454861453866	0.408313727358743	0.0938810448290318	0.741199752012341	0.411120019510619	6.47127768043531	-0.726781349693978	-0.149033814864924
7	5.8973	-3.47915669253092	3.31305814788296	2.28871785851894	0.389081943997283	0.0303738847393837	0.90771299271801	0.393814403312316	4.67271305879787	-0.927824810371572	-0.132024135656078	-3.63819066431857	3.55887331065539	3.78108235901654	0.409325560331956	0.0902314159734569	0.728240004901168	0.411313355907399	6.54596514527462	-0.717162435812743	-0.153001827680437
8	5.8973	-3.47915669253092	3.31305814788296	2.28871785851894	0.389081943997283	0.0303738847393837	0.90771299271801	0.393814403312316	4.67271305879787	-0.927824810371572	-0.132024135656078	-3.65648506255241	3.57293066836592	3.76158000620224	0.411480771898927	0.0969484843764806	0.729944224184288	0.415698571222052	6.90373453939165	-0.711955480038586	-0.151680281844999
9	5.8973	-3.47915669253092	3.31305814788296	2.28871785851894	0.389081943997283	0.0303738847393837	0.90771299271801	0.393814403312316	4.67271305879787	-0.927824810371572	-0.132024135656078	-3.66703089632289	3.58982864722971	3.79016923691049	0.410801206754163	0.0999459924439979	0.721311564059352	0.416230528045709	6.8681824487253	-0.720917678330195	-0.151696343763777
10	5.8973	-3.47915669253092	3.31305814788296	2.28871785851894	0.389081943997283	0.0303738847393837	0.90771299271801	0.393814403312316	4.67271305879787	-0.927824810371572	-0.132024135656078	-3.66407405658666	3.63112852713255	4.18746625068296	0.41608838247204	0.120395909027232	0.724303970847026	0.414506913664805	6.83787866359377	-0.728535881599561	-0.150868572002849
11	5.8973	-3.47915669253092	3.31305814788296	2.28871785851894	0.389081943997283	0.0303738847393837	0.90771299271801	0.393814403312316	4.67271305879787	-0.927824810371572	-0.132024135656078	-3.67280213571058	3.63344562321786	4.36073025499184	0.417158481258432	0.111601891392846	0.709876494077865	0.417815499496673	6.96460109726072	-0.710436621589393	-0.155604425738713
12	5.8973	-3.47915669253092	3.31305814788296	2.28871785851894	0.389081943997283	0.0303738847393837	0.90771299271801	0.393814403312316	4.67271305879787	-0.927824810371572	-0.132024135656078	-3.69642331685933	3.6420953753387	4.37271358584905	0.416056828000085	0.11624453255509	0.701023221966386	0.416976345142974	7.13563487648758	-0.726089417261503	-0.15515203887894
13	5.8973	-3.47915669253092	3.31305814788296	2.28871785851894	0.389081943997283	0.0303738847393837	0.90771299271801	0.393814403312316	4.67271305879787	-0.927824810371572	-0.132024135656078	-3.68820530147978	3.66360103060619	4.39090020940963	0.42074296370641	0.113705601516227	0.711282483757251	0.421296322827858	7.25673720826874	-0.699157667144859	-0.155334752497169
14	5.8973	-3.47915669253092	3.31305814788296	2.28871785851894	0.389081943997283	0.0303738847393837	0.90771299271801	0.393814403312316	4.67271305879787	-0.927824810371572	-0.132024135656078	-3.70042504806431	3.6819059853646	4.34501094020698	0.418457862377111	0.122849712993769	0.68325176237678	0.415580613875106	7.25977416105134	-0.70459264719291	-0.154916106550183
15	5.8973	-3.47915669253092	3.31305814788296	2.28871785851894	0.389081943997283	0.0303738847393837	0.90771299271801	0.393814403312316	4.67271305879787	-0.927824810371572	-0.132024135656078	-3.73789847297152	3.65738292555672	4.44224480343135	0.421086067678827	0.110923775445757	0.685408081893526	0.424354620672	7.14661893390494	-0.710119265932779	-0.156215576186486
16	5.8973	-3.47915669253092	3.31305814788296	2.28871785851894	0.389081943997283	0.0303738847393837	0.90771299271801	0.393814403312316	4.67271305879787	-0.927824810371572	-0.132024135656078	-3.7594876616371	3.65579805085305	4.44385832807513	0.421122723340904	0.122904062677323	0.661911158131931	0.425108170526768	7.59723726073919	-0.713979813944828	-0.153397870600806
17	5.8973	-3.47915669253092	3.31305814788296	2.28871785851894	0.389081943997283	0.0303738847393837	0.90771299271801	0.393814403312316	4.67271305879787	-0.927824810371572	-0.132024135656078	-3.7361635071455	3.70078838528496	4.47051114947826	0.422379855179854	0.124200038302319	0.671377617071166	0.423583715034807	7.269041667299	-0.701475763372878	-0.158124418075633
18	5.8973	-3.47915669253092	3.31305814788296	2.28871785851894	0.389081943997283	0.0303738847393837	0.90771299271801	0.393814403312316	4.67271305879787	-0.927824810371572	-0.132024135656078	-3.73717753993816	3.70788361458575	4.48578877791154	0.42528791665567	0.12313482539699	0.661516984042499	0.426876380437933	7.26701601759563	-0.708992275136582	-0.15630358457312
19	5.8973	-3.47915669253092	3.31305814788296	2.28871785851894	0.389081943997283	0.0303738847393837	0.90771299271801	0.393814403312316	4.67271305879787	-0.927824810371572	-0.132024135656078	-3.75129582271447	3.72498212041221	4.50778232965309	0.423736870347217	0.119163606089593	0.651721262264212	0.424163257506456	7.50300143026906	-0.698163091084472	-0.158424747426678
20	5.8973	-3.47915669253092	3.31305814788296	2.28871785851894	0.389081943997283	0.0303738847393837	0.90771299271801	0.393814403312316	4.67271305879787	-0.927824810371572	-0.132024135656078	-3.76320150536512	3.72415090727966	4.56063017925575	0.4236537994872	0.120063680875358	0.663100440397128	0.427884917112201	7.74342117699319	-0.701132281223613	-0.157706834390152
21	5.8973	-3.47915669253092	3.31305814788296	2.28871785851894	0.389081943997283	0.0303738847393837	0.90771299271801	0.393814403312316	4.67271305879787	-0.927824810371572	-0.132024135656078	-3.78197116863118	3.71976249239082	4.55301758640807	0.424041755898809	0.126139762692331	0.639365717553618	0.429849811109436	7.58470920480566	-0.697121225840579	-0.155465764451035
22	5.8973	-3.47915669253092	3.31305814788296	2.28871785851894	0.389081943997283	0.0303738847393837	0.90771299271801	0.393814403312316	4.67271305879787	-0.927824810371572	-0.132024135656078	-3.77528022214847	3.74509349678224	4.74429612333526	0.425411039404897	0.131029652650297	0.659174530091337	0.42654836713678	8.06976653792043	-0.708663207929772	-0.154993885073291
23	5.8973	-3.47915669253092	3.31305814788296	2.28871785851894	0.389081943997283	0.0303738847393837	0.90771299271801	0.393814403312316	4.67271305879787	-0.927824810371572	-0.132024135656078	-3.78446998940052	3.74945163506339	4.68704918730154	0.426811358422912	0.12317980039316	0.678476170146274	0.42872456445664	7.89574030517669	-0.703059284504373	-0.155960694935169
24	5.8973	-3.47915669253092	3.31305814788296	2.28871785851894	0.389081943997283	0.0303738847393837	0.90771299271801	0.393814403312316	4.67271305879787	-0.927824810371572	-0.132024135656078	-3.81763184285958	3.7354601988353	4.82502499332356	0.425177862692501	0.13446805435522	0.659280826120168	0.432669077529247	7.7740128804196	-0.693663295876089	-0.158045178611777
25	5.8973	-3.47915669253092	3.31305814788296	2.28871785851894	0.389081943997283	0.0303738847393837	0.90771299271801	0.393814403312316	4.67271305879787	-0.927824810371572	-0.132024135656078	-3.80284087123292	3.7635629621887	4.63165932397325	0.428316039093685	0.121367456404737	0.655611845929576	0.428354787933485	8.11925557467978	-0.690345993445539	-0.158168060092011
26	5.8973	-3.47915669253092	3.31305814788296	2.28871785851894	0.389081943997283	0.0303738847393837	0.90771299271801	0.393814403312316	4.67271305879787	-0.927824810371572	-0.132024135656078	-3.81590709920978	3.75639776889417	5.22001559751542	0.42950378881051	0.133389269519448	0.687771259338862	0.43173584623975	8.09248551559005	-0.66970141721411	-0.160182367732504
27	5.8973	-3.47915669253092	3.31305814788296	2.28871785851894	0.389081943997283	0.0303738847393837	0.90771299271801	0.393814403312316	4.67271305879787	-0.927824810371572	-0.132024135656078	-3.97570926211055	3.60812833484547	4.43798514994789	0.419146923158514	0.127348456290472	0.692534811910009	0.451911662215238	8.39481049383733	-0.626009777310489	-0.158437580747817
28	5.8973	-3.47915669253092	3.31305814788296	2.28871785851894	0.389081943997283	0.0303738847393837	0.90771299271801	0.393814403312316	4.67271305879787	-0.927824810371572	-0.132024135656078	-3.82367124428432	3.7793131512211	5.32301576949713	0.428617877058019	0.137696527393677	0.640998458563838	0.432904451177207	8.19780432176758	-0.690346964291096	-0.157230412347462
29	5.8973	-3.47915669253092	3.31305814788296	2.28871785851894	0.389081943997283	0.0303738847393837	0.90771299271801	0.393814403312316	4.67271305879787	-0.927824810371572	-0.132024135656078	-3.79803836255133	3.81278488335722	5.51262034528876	0.433429193497518	0.132486761786258	0.630323477007311	0.431174870546522	8.09407082524762	-0.699309306129838	-0.158120257817347
30	5.8973	-3.47915669253092	3.31305814788296	2.28871785851894	0.389081943997283	0.0303738847393837	0.90771299271801	0.393814403312316	4.67271305879787	-0.927824810371572	-0.132024135656078	-3.82868716826634	3.8050714535868	5.6034986992632	0.430620724919717	0.135003373162535	0.644465628051049	0.431166428694044	8.08257572244517	-0.679175606778082	-0.160167589452566
31	5.8973	-3.47915669253092	3.31305814788296	2.28871785851894	0.389081943997283	0.0303738847393837	0.90771299271801	0.393814403312316	4.67271305879787	-0.927824810371572	-0.132024135656078	-3.85373717657995	3.79383344599977	5.40608782972376	0.428674702124932	0.136536272185117	0.627888997871859	0.435244267202462	8.25302554689709	-0.690272413434066	-0.155387424087847
32	5.8973	-3.47915669253092	3.31305814788296	2.28871785851894	0.389081943997283	0.0303738847393837	0.90771299271801	0.393814403312316	4.67271305879787	-0.927824810371572	-0.132024135656078	-3.83978875636448	3.80966733944394	5.45004342317551	0.431006789723629	0.133747267912634	0.62557276845501	0.434755327695385	8.37275363788066	-0.667601967528483	-0.157621579589214
33	5.8973	-3.47915669253092	3.31305814788296	2.28871785851894	0.389081943997283	0.0303738847393837	0.90771299271801	0.393814403312316	4.67271305879787	-0.927824810371572	-0.132024135656078	-3.83684019055516	3.83314458680419	5.6093234997609	0.435535421418588	0.136782630374506	0.626523706189571	0.433815142314293	8.1812218726386	-0.676065533296458	-0.156768063967006
34	5.8973	-3.47915669253092	3.31305814788296	2.28871785851894	0.389081943997283	0.0303738847393837	0.90771299271801	0.393814403312316	4.67271305879787	-0.927824810371572	-0.132024135656078	-3.86006066060393	3.82326212994951	5.58453580702736	0.432483012409994	0.142897585343899	0.618435297537769	0.436757575795714	8.31702150636147	-0.664465734330916	-0.15921853328948
35	5.8973	-3.47915669253092	3.31305814788296	2.28871785851894	0.389081943997283	0.0303738847393837	0.90771299271801	0.393814403312316	4.67271305879787	-0.927824810371572	-0.132024135656078	-3.8776926477374	3.81961865160604	5.52593801321583	0.432736533512991	0.135171300781644	0.637271743592466	0.439166130104253	8.13721258848106	-0.662750276478282	-0.156848188973206
36	5.8973	-3.47915669253092	3.31305814788296	2.28871785851894	0.389081943997283	0.0303738847393837	0.90771299271801	0.393814403312316	4.67271305879787	-0.927824810371572	-0.132024135656078	-3.87920313754507	3.8324199856293	5.55606517232095	0.433908144443668	0.140389699542382	0.623198128746325	0.438839265906907	8.56361628652791	-0.645373677852429	-0.157419854426521
37	5.8973	-3.47915669253092	3.31305814788296	2.28871785851894	0.389081943997283	0.0303738847393837	0.90771299271801	0.393814403312316	4.67271305879787	-0.927824810371572	-0.132024135656078	-3.88193558228554	3.84203399165378	5.58186336630585	0.434937397594504	0.144397704779513	0.604467104693673	0.438522921023513	8.65036581778437	-0.661089859907861	-0.157022113586309
38	5.8973	-3.47915669253092	3.31305814788296	2.28871785851894	0.389081943997283	0.0303738847393837	0.90771299271801	0.393814403312316	4.67271305879787	-0.927824810371572	-0.132024135656078	-3.87848936908611	3.85832442749839	5.61187456152506	0.435758241270953	0.139828818070076	0.606020359214546	0.437482089145025	8.78272731063914	-0.632035261613625	-0.159751489096494
39	5.8973	-3.47915669253092	3.31305814788296	2.28871785851894	0.389081943997283	0.0303738847393837	0.90771299271801	0.393814403312316	4.67271305879787	-0.927824810371572	-0.132024135656078	-3.91399226602449	3.84198413792191	5.54164290751986	0.432232199484202	0.140168776489919	0.611727814780087	0.441090862905716	8.70085804469483	-0.648873809274631	-0.159679016374097
1	0.6938	-2.19136318164316	2.22068748069222	0.373644275557079	0.7390210166562	1.69534605819008	-0.0257999552144516	0.38069098746945	0.816672281157589	-1.9269778979878	0.084215707317754	-2.21325969567822	2.26303722108198	0.372870638721554	0.779684523940936	1.5339269245016	0.10064298273557	0.363411341874547	0.912646801580678	-1.72547161497907	-0.0432570295399979
2	0.6938	-2.19136318164316	2.22068748069222	0.373644275557079	0.7390210166562	1.69534605819008	-0.0257999552144516	0.38069098746945	0.816672281157589	-1.9269778979878	0.084215707317754	-2.24348480092443	2.28734902076063	0.370674523931281	0.801977504630512	1.50520499409438	0.110511133895269	0.36092698417057	0.954717148174831	-1.64891703040944	-0.089716889078797
3	0.6938	-2.19136318164316	2.22068748069222	0.373644275557079	0.7390210166562	1.69534605819008	-0.0257999552144516	0.38069098746945	0.816672281157589	-1.9269778979878	0.084215707317754	-2.34056206108345	2.22385052572609	0.376091636056958	0.837405520012961	1.40695932785791	0.117358895026495	0.360644969746084	1.02781594555281	-1.55991452693325	-0.140166655488816
4	0.6938	-2.19136318164316	2.22068748069222	0.373644275557079	0.7390210166562	1.69534605819008	-0.0257999552144516	0.38069098746945	0.816672281157589	-1.9269778979878	0.084215707317754	-2.27898013954247	2.31263267288436	0.362765465941134	0.85497402650999	1.40129607835233	0.186232497350433	0.353818409226955	1.05366021491202	-1.58706868560831	-0.157621146217097
5	0.6938	-2.19136318164316	2.22068748069222	0.373644275557079	0.7390210166562	1.69534605819008	-0.0257999552144516	0.38069098746945	0.816672281157589	-1.9269778979878	0.084215707317754	-2.30003189099292	2.31236825241299	0.370395011665184	0.844518582627516	1.34113083451051	0.189303303187109	0.35571867844213	1.05844273241782	-1.5470537949512	-0.17917411527099
6	0.6938	-2.19136318164316	2.22068748069222	0.373644275557079	0.7390210166562	1.69534605819008	-0.0257999552144516	0.38069098746945	0.816672281157589	-1.9269778979878	0.084215707317754	-2.29508169689313	2.34492796505758	0.363750077053011	0.859615819359615	1.3725714397391	0.195062910747718	0.351831418661879	1.05748540152764	-1.52169335633497	-0.189515080514994
7	0.6938	-2.19136318164316	2.22068748069222	0.373644275557079	0.7390210166562	1.69534605819008	-0.0257999552144516	0.38069098746945	0.816672281157589	-1.9269778979878	0.084215707317754	-2.31843719872261	2.32556481029068	0.363643474571916	0.904185653385662	1.29767615823992	0.202960541144531	0.349505184568838	1.1182683032302	-1.5653893614023	-0.19292221987897
8	0.6938	-2.19136318164316	2.22068748069222	0.373644275557079	0.7390210166562	1.69534605819008	-0.0257999552144516	0.38069098746945	0.816672281157589	-1.9269778979878	0.084215707317754	-2.41982488677823	2.24574866259066	0.363777176693485	0.930830979237487	1.27851943565662	0.193535943921778	0.358264048866591	1.16413860545455	-1.453858841927	-0.206241722361021
9	0.6938	-2.19136318164316	2.22068748069222	0.373644275557079	0.7390210166562	1.69534605819008	-0.0257999552144516	0.38069098746945	0.816672281157589	-1.9269778979878	0.084215707317754	-2.31569388511995	2.35780452937607	0.362770442394853	0.898039045113125	1.2877847483191	0.215273686844998	0.349726283231716	1.14533850350756	-1.49874076617073	-0.205956965880227
10	0.6938	-2.19136318164316	2.22068748069222	0.373644275557079	0.7390210166562	1.69534605819008	-0.0257999552144516	0.38069098746945	0.816672281157589	-1.9269778979878	0.084215707317754	-2.32124180570806	2.36052138221762	0.363405753438928	0.915589753218444	1.25795016259172	0.234016904635755	0.351041812189076	1.14211299681432	-1.47709817902731	-0.20794422166581
11	0.6938	-2.19136318164316	2.22068748069222	0.373644275557079	0.7390210166562	1.69534605819008	-0.0257999552144516	0.38069098746945	0.816672281157589	-1.9269778979878	0.084215707317754	-2.31792356570767	2.37848902664822	0.36321954105239	0.907555214583202	1.28270008637201	0.2259559001218	0.349486887818434	1.12390227128157	-1.45692117683753	-0.235273786702963
12	0.6938	-2.19136318164316	2.22068748069222	0.373644275557079	0.7390210166562	1.69534605819008	-0.0257999552144516	0.38069098746945	0.816672281157589	-1.9269778979878	0.084215707317754	-2.32811204191472	2.36839922699344	0.364922570843658	0.929761990696675	1.23246645953477	0.247591297242663	0.350048460124292	1.17562050986642	-1.45550592890337	-0.233941478298949
13	0.6938	-2.19136318164316	2.22068748069222	0.373644275557079	0.7390210166562	1.69534605819008	-0.0257999552144516	0.38069098746945	0.816672281157589	-1.9269778979878	0.084215707317754	-2.33312119915716	2.36873674288302	0.365007688281699	0.931631352372765	1.26223638663129	0.238250347872841	0.354989851602211	1.16971097523202	-1.47350731358905	-0.217188723209705
14	0.6938	-2.19136318164316	2.22068748069222	0.373644275557079	0.7390210166562	1.69534605819008	-0.0257999552144516	0.38069098746945	0.816672281157589	-1.9269778979878	0.084215707317754	-2.45631052849346	2.26335466009119	0.364140426315117	0.994391204373055	1.22523230115361	0.21760201997141	0.358263485187896	1.2654477346299	-1.40046206465249	-0.223442202767249
15	0.6938	-2.19136318164316	2.22068748069222	0.373644275557079	0.7390210166562	1.69534605819008	-0.0257999552144516	0.38069098746945	0.816672281157589	-1.9269778979878	0.084215707317754	-2.35307084849409	2.37380762373721	0.358351555327714	0.948503047617126	1.29388293915515	0.21432769422116	0.352550732502937	1.18537329893066	-1.43795674643771	-0.22874788982278
16	0.6938	-2.19136318164316	2.22068748069222	0.373644275557079	0.7390210166562	1.69534605819008	-0.0257999552144516	0.38069098746945	0.816672281157589	-1.9269778979878	0.084215707317754	-2.36836230266653	2.37073448462476	0.358107211310326	0.956360265026217	1.28273165872238	0.224783545041179	0.352079122253474	1.18908070469998	-1.41753421028028	-0.247747853966317
17	0.6938	-2.19136318164316	2.22068748069222	0.373644275557079	0.7390210166562	1.69534605819008	-0.0257999552144516	0.38069098746945	0.816672281157589	-1.9269778979878	0.084215707317754	-2.34868293533108	2.39168897095839	0.361766747223133	0.95770704733735	1.26212481769117	0.236213683383475	0.350623649618011	1.19988351822549	-1.41694879237571	-0.224298907108138
18	0.6938	-2.19136318164316	2.22068748069222	0.373644275557079	0.7390210166562	1.69534605819008	-0.0257999552144516	0.38069098746945	0.816672281157589	-1.9269778979878	0.084215707317754	-2.4737898372778	2.28948419320001	0.360626350287506	1.01432545549422	1.20349671836483	0.234222101055561	0.35626335114331	1.28179815448509	-1.34533883553334	-0.260707126375792
19	0.6938	-2.19136318164316	2.22068748069222	0.373644275557079	0.7390210166562	1.69534605819008	-0.0257999552144516	0.38069098746945	0.816672281157589	-1.9269778979878	0.084215707317754	-2.37096161902115	2.39187011153065	0.36024602337761	0.948215377040123	1.22708001118099	0.245246210494514	0.347474796679811	1.26628919263737	-1.41382674946983	-0.265999912650863
20	0.6938	-2.19136318164316	2.22068748069222	0.373644275557079	0.7390210166562	1.69534605819008	-0.0257999552144516	0.38069098746945	0.816672281157589	-1.9269778979878	0.084215707317754	-2.36878890830927	2.38847870362087	0.363853139622462	0.965620169174643	1.2206128064809	0.246199773775493	0.353202490217063	1.24737892589364	-1.41839406972775	-0.250345878637114
21	0.6938	-2.19136318164316	2.22068748069222	0.373644275557079	0.7390210166562	1.69534605819008	-0.0257999552144516	0.38069098746945	0.816672281157589	-1.9269778979878	0.084215707317754	-2.47288222450302	2.30355633030839	0.365291699594256	1.00654746836864	1.18437377568557	0.270754840550762	0.35345262185644	1.30379469086802	-1.32598970747997	-0.255720367703725
22	0.6938	-2.19136318164316	2.22068748069222	0.373644275557079	0.7390210166562	1.69534605819008	-0.0257999552144516	0.38069098746945	0.816672281157589	-1.9269778979878	0.084215707317754	-2.37121646446879	2.40174759196206	0.36111931155113	0.965549736145283	1.23053870670298	0.243048528055951	0.349939751740616	1.27492774721503	-1.42262270921905	-0.252003361938935
23	0.6938	-2.19136318164316	2.22068748069222	0.373644275557079	0.7390210166562	1.69534605819008	-0.0257999552144516	0.38069098746945	0.816672281157589	-1.9269778979878	0.084215707317754	-2.3794591460875	2.39857287126368	0.359040476580069	0.987906501020988	1.21323739327648	0.245599135986674	0.347468763075896	1.2851689439238	-1.44579839871802	-0.251961063027061
24	0.6938	-2.19136318164316	2.22068748069222	0.373644275557079	0.7390210166562	1.69534605819008	-0.0257999552144516	0.38069098746945	0.816672281157589	-1.9269778979878	0.084215707317754	-2.37346407861102	2.40803995194643	0.357662974240483	0.970698315902509	1.22747678021069	0.251923245889064	0.345801933006279	1.29822149597658	-1.38986773373644	-0.259570126444877
25	0.6938	-2.19136318164316	2.22068748069222	0.373644275557079	0.7390210166562	1.69534605819008	-0.0257999552144516	0.38069098746945	0.816672281157589	-1.9269778979878	0.084215707317754	-2.40011588992045	2.38835251860962	0.360511365109499	0.990317531790758	1.20350413223912	0.238504687600605	0.347793054318274	1.30666323353673	-1.37708317429831	-0.269053772051579
26	0.6938	-2.19136318164316	2.22068748069222	0.373644275557079	0.7390210166562	1.69534605819008	-0.0257999552144516	0.38069098746945	0.816672281157589	-1.9269778979878	0.084215707317754	-2.39103108934163	2.40734779762698	0.357036309812412	0.984552513291362	1.2098566654818	0.250860856419668	0.346092474958873	1.29686292000866	-1.37984741421313	-0.260193211421028
27	0.6938	-2.19136318164316	2.22068748069222	0.373644275557079	0.7390210166562	1.69534605819008	-0.0257999552144516	0.38069098746945	0.816672281157589	-1.9269778979878	0.084215707317754	-2.38388457452199	2.41213275285423	0.358385453385251	0.998778708969263	1.23492868700693	0.228811859969831	0.350374595533088	1.30370047160257	-1.39358408635084	-0.256556584071204
28	0.6938	-2.19136318164316	2.22068748069222	0.373644275557079	0.7390210166562	1.69534605819008	-0.0257999552144516	0.38069098746945	0.816672281157589	-1.9269778979878	0.084215707317754	-2.40910856506078	2.39305436742668	0.359776452209629	0.995678432408727	1.21563874148733	0.230301871740716	0.348468780774104	1.32606779812322	-1.38150652600524	-0.253773995039632
29	0.6938	-2.19136318164316	2.22068748069222	0.373644275557079	0.7390210166562	1.69534605819008	-0.0257999552144516	0.38069098746945	0.816672281157589	-1.9269778979878	0.084215707317754	-2.41230913026694	2.39172688829785	0.356625479390609	1.00862314160927	1.2854365106632	0.209648478064349	0.346926829971552	1.36140577815491	-1.35884414792527	-0.270780980483482
30	0.6938	-2.19136318164316	2.22068748069222	0.373644275557079	0.7390210166562	1.69534605819008	-0.0257999552144516	0.38069098746945	0.816672281157589	-1.9269778979878	0.084215707317754	-2.40897975446775	2.40110458287101	0.353933601162748	1.01903694236299	1.26589813345385	0.229930405194861	0.34728600432279	1.37460501979213	-1.37348733892096	-0.28110516461354
31	0.6938	-2.19136318164316	2.22068748069222	0.373644275557079	0.7390210166562	1.69534605819008	-0.0257999552144516	0.38069098746945	0.816672281157589	-1.9269778979878	0.084215707317754	-2.38183230343726	2.43214982251579	0.352627206611866	1.01505030448319	1.27829310793683	0.223736193388785	0.346981456434703	1.31385109767941	-1.33820769635073	-0.272550052683841
32	0.6938	-2.19136318164316	2.22068748069222	0.373644275557079	0.7390210166562	1.69534605819008	-0.0257999552144516	0.38069098746945	0.816672281157589	-1.9269778979878	0.084215707317754	-2.3946940415274	2.42649764333797	0.355848012171429	1.00430612226566	1.24185694171156	0.24641416658569	0.343408161278315	1.32248365267152	-1.34901572336495	-0.281803479741908
33	0.6938	-2.19136318164316	2.22068748069222	0.373644275557079	0.7390210166562	1.69534605819008	-0.0257999552144516	0.38069098746945	0.816672281157589	-1.9269778979878	0.084215707317754	-2.40799620508718	2.41994043741363	0.353602325559752	1.01118334163937	1.26966991429129	0.227129029003204	0.34495397764332	1.33508396470719	-1.36220809027335	-0.265976153926748
34	0.6938	-2.19136318164316	2.22068748069222	0.373644275557079	0.7390210166562	1.69534605819008	-0.0257999552144516	0.38069098746945	0.816672281157589	-1.9269778979878	0.084215707317754	-2.40055574076374	2.42172064018824	0.353396218935972	1.01295792052129	1.24505041128924	0.226224705584354	0.347351372045757	1.34672846948006	-1.36885514933676	-0.277902671384539
35	0.6938	-2.19136318164316	2.22068748069222	0.373644275557079	0.7390210166562	1.69534605819008	-0.0257999552144516	0.38069098746945	0.816672281157589	-1.9269778979878	0.084215707317754	-2.41004565465786	2.41817432863389	0.353862564649384	1.04018108570192	1.29022372713164	0.215200577115391	0.346546045435147	1.38749273575618	-1.35649963990578	-0.275310353466576
36	0.6938	-2.19136318164316	2.22068748069222	0.373644275557079	0.7390210166562	1.69534605819008	-0.0257999552144516	0.38069098746945	0.816672281157589	-1.9269778979878	0.084215707317754	-2.40488615473399	2.42306551547802	0.355652228119905	1.03266291722566	1.2055104928661	0.240932873357715	0.347147474218792	1.37405539991365	-1.38386028268554	-0.288642064743315
37	0.6938	-2.19136318164316	2.22068748069222	0.373644275557079	0.7390210166562	1.69534605819008	-0.0257999552144516	0.38069098746945	0.816672281157589	-1.9269778979878	0.084215707317754	-2.41337231614014	2.41645109961505	0.35440892516656	1.04654686849716	1.2115483963649	0.225983916215671	0.349477290625745	1.36973898234353	-1.38758604163591	-0.253334079669134
38	0.6938	-2.19136318164316	2.22068748069222	0.373644275557079	0.7390210166562	1.69534605819008	-0.0257999552144516	0.38069098746945	0.816672281157589	-1.9269778979878	0.084215707317754	-2.39086290080918	2.4509673157204	0.35064280773692	1.04903920046659	1.30895734761239	0.210272715302382	0.344708936680579	1.34758327559227	-1.31499615422537	-0.27770519851848
39	0.6938	-2.19136318164316	2.22068748069222	0.373644275557079	0.7390210166562	1.69534605819008	-0.0257999552144516	0.38069098746945	0.816672281157589	-1.9269778979878	0.084215707317754	-2.41331309689432	2.42556851126343	0.354869049628378	1.04434177798957	1.224387232678	0.22125715023389	0.345767105144014	1.37616921635081	-1.33127087929792	-0.284507440915825
40	0.6938	-2.19136318164316	2.22068748069222	0.373644275557079	0.7390210166562	1.69534605819008	-0.0257999552144516	0.38069098746945	0.816672281157589	-1.9269778979878	0.084215707317754	-2.40589218089904	2.43710111390707	0.356167215929363	1.02957796493525	1.21334516515358	0.238145609385086	0.348088001391169	1.4057186090615	-1.34689959661006	-0.287464824017366
41	0.6938	-2.19136318164316	2.22068748069222	0.373644275557079	0.7390210166562	1.69534605819008	-0.0257999552144516	0.38069098746945	0.816672281157589	-1.9269778979878	0.084215707317754	-2.43132824585505	2.41004715428021	0.355965849086025	1.05796530687608	1.21650020824321	0.236451708868399	0.34789669492242	1.41978774237916	-1.31029943392721	-0.297893720869269
42	0.6938	-2.19136318164316	2.22068748069222	0.373644275557079	0.7390210166562	1.69534605819008	-0.0257999552144516	0.38069098746945	0.816672281157589	-1.9269778979878	0.084215707317754	-2.41150595667715	2.44256182024495	0.356027963622069	1.03522880868426	1.27637120897502	0.213776351292941	0.34416939991702	1.42067098249478	-1.33168439869866	-0.284009438340216
43	0.6938	-2.19136318164316	2.22068748069222	0.373644275557079	0.7390210166562	1.69534605819008	-0.0257999552144516	0.38069098746945	0.816672281157589	-1.9269778979878	0.084215707317754	-2.43430618500801	2.41516523492167	0.359017980805916	1.04944149249397	1.22047001647032	0.225664263271486	0.348840782755563	1.38608070570401	-1.28458722076747	-0.297274803707833
44	0.6938	-2.19136318164316	2.22068748069222	0.373644275557079	0.7390210166562	1.69534605819008	-0.0257999552144516	0.38069098746945	0.816672281157589	-1.9269778979878	0.084215707317754	-2.42590901160627	2.42000272284418	0.36117733508617	1.04783812519467	1.19396239440704	0.235417879189616	0.35343061926757	1.32637541918328	-1.24227659579102	-0.315952287744612
45	0.6938	-2.19136318164316	2.22068748069222	0.373644275557079	0.7390210166562	1.69534605819008	-0.0257999552144516	0.38069098746945	0.816672281157589	-1.9269778979878	0.084215707317754	-2.43657090132485	2.42560801509804	0.355234006143821	1.06766083307979	1.23060039084397	0.222597297312656	0.346335763392069	1.43812560053555	-1.35181513723386	-0.275767749772104
46	0.6938	-2.19136318164316	2.22068748069222	0.373644275557079	0.7390210166562	1.69534605819008	-0.0257999552144516	0.38069098746945	0.816672281157589	-1.9269778979878	0.084215707317754	-2.41956974049126	2.43402096718063	0.35727005629218	1.04914421484304	1.24753146757046	0.234522671446124	0.346064118994441	1.44041337223892	-1.29749732946969	-0.292309972117892
47	0.6938	-2.19136318164316	2.22068748069222	0.373644275557079	0.7390210166562	1.69534605819008	-0.0257999552144516	0.38069098746945	0.816672281157589	-1.9269778979878	0.084215707317754	-2.42163655721283	2.43708385424529	0.358219287724891	1.03627658502161	1.18271853945635	0.239727488817824	0.346897186205213	1.41397467829889	-1.34997896494725	-0.286548174855159
48	0.6938	-2.19136318164316	2.22068748069222	0.373644275557079	0.7390210166562	1.69534605819008	-0.0257999552144516	0.38069098746945	0.816672281157589	-1.9269778979878	0.084215707317754	-2.43553872341933	2.41474130245299	0.356777794032331	1.08253204705808	1.16689857318664	0.243843609688931	0.350511263826501	1.43161736279706	-1.313048741604	-0.288136832065974
49	0.6938	-2.19136318164316	2.22068748069222	0.373644275557079	0.7390210166562	1.69534605819008	-0.0257999552144516	0.38069098746945	0.816672281157589	-1.9269778979878	0.084215707317754	-2.43745106299794	2.43279526023896	0.354909521555853	1.04385721583899	1.17393334158905	0.252401523094483	0.347428056240549	1.43239068506111	-1.34639889855419	-0.267295008268706
1	1.7345	-2.62219636983589	2.38844491057861	0.951343301328295	0.347746278552309	0.152721753200987	1.44884488071356	2.21851867006893	0.328794137984841	-0.204288252463632	-1.64558414393748	-2.54114451004089	2.5187125906106	1.08676128715116	0.347478186309874	0.102042562983972	1.38265029459881	2.79310208910565	0.340421527117079	-0.223392200561476	-1.48308313086813
2	1.7345	-2.62219636983589	2.38844491057861	0.951343301328295	0.347746278552309	0.152721753200987	1.44884488071356	2.21851867006893	0.328794137984841	-0.204288252463632	-1.64558414393748	-2.56839881564636	2.55548614783052	1.14832584585492	0.342903847403834	0.0912427501686553	1.3276028771593	2.49407428442778	0.339017813843278	-0.207699181575845	-1.45377363453283
3	1.7345	-2.62219636983589	2.38844491057861	0.951343301328295	0.347746278552309	0.152721753200987	1.44884488071356	2.21851867006893	0.328794137984841	-0.204288252463632	-1.64558414393748	-2.58282563437897	2.56261214825449	0.348203867622969	1.18915413946283	1.30793626817974	0.0974371702515623	0.341710187315122	2.66965825425507	-1.36448663323713	-0.198356168760148
4	1.7345	-2.62219636983589	2.38844491057861	0.951343301328295	0.347746278552309	0.152721753200987	1.44884488071356	2.21851867006893	0.328794137984841	-0.204288252463632	-1.64558414393748	-2.57998175105782	2.59577262545982	1.19812895276763	0.34929159445776	0.155317357056266	1.26946605854691	2.66001491969625	0.342038616692632	-0.204730895504747	-1.31958286575127
5	1.7345	-2.62219636983589	2.38844491057861	0.951343301328295	0.347746278552309	0.152721753200987	1.44884488071356	2.21851867006893	0.328794137984841	-0.204288252463632	-1.64558414393748	-2.62075303756935	2.58127562322196	1.22376295039906	0.342280383539989	0.109756762275175	1.31983789495104	2.64646993856366	0.340718534984782	-0.206712123631947	-1.35125334097067
6	1.7345	-2.62219636983589	2.38844491057861	0.951343301328295	0.347746278552309	0.152721753200987	1.44884488071356	2.21851867006893	0.328794137984841	-0.204288252463632	-1.64558414393748	-2.63330942826488	2.58149595620133	1.23785611877306	0.343423325158742	0.146688833726908	1.25278274745132	2.75310266194069	0.340987241740627	-0.196117339163371	-1.38253063346488
7	1.7345	-2.62219636983589	2.38844491057861	0.951343301328295	0.347746278552309	0.152721753200987	1.44884488071356	2.21851867006893	0.328794137984841	-0.204288252463632	-1.64558414393748	-2.61646280977505	2.6097677791242	1.23123036536069	0.348163195551872	0.151203971056786	1.24969313542074	2.70159105956827	0.344757698242317	-0.210354975987869	-1.28612796550261
8	1.7345	-2.62219636983589	2.38844491057861	0.951343301328295	0.347746278552309	0.152721753200987	1.44884488071356	2.21851867006893	0.328794137984841	-0.204288252463632	-1.64558414393748	-2.62513384189979	2.61247320487334	1.25356776840586	0.348163104447343	0.170065135423649	1.18460535507448	2.75748971926477	0.346334719624603	-0.205707117423368	-1.32976853571091
9	1.7345	-2.62219636983589	2.38844491057861	0.951343301328295	0.347746278552309	0.152721753200987	1.44884488071356	2.21851867006893	0.328794137984841	-0.204288252463632	-1.64558414393748	-2.6252862302132	2.62188586784488	1.28909939352226	0.349555172617354	0.151973870973597	1.24832362379884	2.7584355246761	0.346207610942391	-0.215742909535443	-1.26300855429837
10	1.7345	-2.62219636983589	2.38844491057861	0.951343301328295	0.347746278552309	0.152721753200987	1.44884488071356	2.21851867006893	0.328794137984841	-0.204288252463632	-1.64558414393748	-2.64331888058123	2.62456684531415	1.28731543331109	0.348541651453592	0.136071358184453	1.25201149209116	2.73017620046329	0.342440526370262	-0.220018874333967	-1.26285352849885
11	1.7345	-2.62219636983589	2.38844491057861	0.951343301328295	0.347746278552309	0.152721753200987	1.44884488071356	2.21851867006893	0.328794137984841	-0.204288252463632	-1.64558414393748	-2.61756020055155	2.64589477410202	1.30067746201777	0.351300449798093	0.154959295127555	1.20171190936567	2.86488686219122	0.349184465940737	-0.207661936202742	-1.25382163844804
12	1.7345	-2.62219636983589	2.38844491057861	0.951343301328295	0.347746278552309	0.152721753200987	1.44884488071356	2.21851867006893	0.328794137984841	-0.204288252463632	-1.64558414393748	-2.65691466283248	2.62308489768184	1.28936520665581	0.347349745683752	0.146446929732048	1.24635404974017	2.82623266518559	0.345589907685057	-0.208825540301525	-1.24794170959762
13	1.7345	-2.62219636983589	2.38844491057861	0.951343301328295	0.347746278552309	0.152721753200987	1.44884488071356	2.21851867006893	0.328794137984841	-0.204288252463632	-1.64558414393748	-2.66165509915177	2.62823855251516	1.28400563554882	0.346044152251809	0.168244297247228	1.18759885864381	2.78422727229278	0.346612221161091	-0.210449325740702	-1.26257445396903
14	1.7345	-2.62219636983589	2.38844491057861	0.951343301328295	0.347746278552309	0.152721753200987	1.44884488071356	2.21851867006893	0.328794137984841	-0.204288252463632	-1.64558414393748	-2.64827560664772	2.6455816507428	1.33607615937298	0.348090874138073	0.159304301817868	1.22175979095995	2.87468612071939	0.346082914497866	-0.207222379454207	-1.21784715663331
15	1.7345	-2.62219636983589	2.38844491057861	0.951343301328295	0.347746278552309	0.152721753200987	1.44884488071356	2.21851867006893	0.328794137984841	-0.204288252463632	-1.64558414393748	-2.68696257196577	2.61102680725829	1.2849039798952	0.346610883499259	0.173258966843493	1.17097147353812	2.86521489700233	0.34396599978237	-0.211585148939481	-1.27174043154826
16	1.7345	-2.62219636983589	2.38844491057861	0.951343301328295	0.347746278552309	0.152721753200987	1.44884488071356	2.21851867006893	0.328794137984841	-0.204288252463632	-1.64558414393748	-2.64522209767334	2.662055816138	1.34655419562017	0.350853477569674	0.177208089895465	1.16296293318538	2.89738188075835	0.347765477860308	-0.215360467570904	-1.20923185032192
17	1.7345	-2.62219636983589	2.38844491057861	0.951343301328295	0.347746278552309	0.152721753200987	1.44884488071356	2.21851867006893	0.328794137984841	-0.204288252463632	-1.64558414393748	-2.67238381920685	2.63549771866454	1.35632306521706	0.345733419318288	0.176067439162413	1.18886325368047	2.84296252980518	0.344971302604212	-0.213881889355594	-1.21749069103424
18	1.7345	-2.62219636983589	2.38844491057861	0.951343301328295	0.347746278552309	0.152721753200987	1.44884488071356	2.21851867006893	0.328794137984841	-0.204288252463632	-1.64558414393748	-2.66463320548792	2.65274802975086	1.37842416520071	0.345374872488041	0.143609010096243	1.23280089439883	2.96627478249684	0.344496293475409	-0.20811526727854	-1.18806544712734
19	1.7345	-2.62219636983589	2.38844491057861	0.951343301328295	0.347746278552309	0.152721753200987	1.44884488071356	2.21851867006893	0.328794137984841	-0.204288252463632	-1.64558414393748	-2.67085176108846	2.64430154909976	1.38333590755493	0.348010296004845	0.148853339784832	1.16047375333841	2.84661005900218	0.34982907392223	-0.210600443791157	-1.24758967246375
20	1.7345	-2.62219636983589	2.38844491057861	0.951343301328295	0.347746278552309	0.152721753200987	1.44884488071356	2.21851867006893	0.328794137984841	-0.204288252463632	-1.64558414393748	-2.67890315054836	2.64642058172323	1.35365797534804	0.348692085985064	0.161057403118389	1.1769706085291	2.74419347273531	0.348052152252269	-0.224842295975671	-1.25905594213528
21	1.7345	-2.62219636983589	2.38844491057861	0.951343301328295	0.347746278552309	0.152721753200987	1.44884488071356	2.21851867006893	0.328794137984841	-0.204288252463632	-1.64558414393748	-2.66362776376012	2.6705437373784	1.39368843863931	0.345654030707872	0.173512306797449	1.14924282025666	2.9089606304983	0.348270103277527	-0.211618488979069	-1.22230701129321
22	1.7345	-2.62219636983589	2.38844491057861	0.951343301328295	0.347746278552309	0.152721753200987	1.44884488071356	2.21851867006893	0.328794137984841	-0.204288252463632	-1.64558414393748	-2.69481532852357	2.64029186184255	1.38317252787216	0.345071592280787	0.152842411707248	1.18698605783006	2.87903545342315	0.348458763245707	-0.218439683074979	-1.27352994269422
23	1.7345	-2.62219636983589	2.38844491057861	0.951343301328295	0.347746278552309	0.152721753200987	1.44884488071356	2.21851867006893	0.328794137984841	-0.204288252463632	-1.64558414393748	-2.78659606809609	2.55659993081281	1.26886615947196	0.339959744868272	0.191997089635686	1.18990011826982	2.78022480937103	0.339501929215509	-0.207043892767088	-1.29613923710902
24	1.7345	-2.62219636983589	2.38844491057861	0.951343301328295	0.347746278552309	0.152721753200987	1.44884488071356	2.21851867006893	0.328794137984841	-0.204288252463632	-1.64558414393748	-2.68797092868529	2.65233272612302	1.37924769728215	0.348870426241278	0.171139165430085	1.16505368777808	2.88255922479955	0.352480914946644	-0.215274784789762	-1.23439674062566
25	1.7345	-2.62219636983589	2.38844491057861	0.951343301328295	0.347746278552309	0.152721753200987	1.44884488071356	2.21851867006893	0.328794137984841	-0.204288252463632	-1.64558414393748	-2.6909337127944	2.65086741794588	1.40502299738579	0.347888767862249	0.146771490514314	1.21435398671596	2.75995508344767	0.348188632896498	-0.221141998414434	-1.18882964752632
26	1.7345	-2.62219636983589	2.38844491057861	0.951343301328295	0.347746278552309	0.152721753200987	1.44884488071356	2.21851867006893	0.328794137984841	-0.204288252463632	-1.64558414393748	-2.66567366057187	2.68035570731139	1.43453077941112	0.349043803733438	0.171480875721994	1.17538595449053	2.98647392035896	0.350728868097433	-0.219836243705072	-1.14300208862038
27	1.7345	-2.62219636983589	2.38844491057861	0.951343301328295	0.347746278552309	0.152721753200987	1.44884488071356	2.21851867006893	0.328794137984841	-0.204288252463632	-1.64558414393748	-2.69156108444	2.6461727454525	1.37582842705252	0.348360210242758	0.176027386137185	1.14460387955884	2.86734083945801	0.350936639013183	-0.222242420346811	-1.18967270123409
28	1.7345	-2.62219636983589	2.38844491057861	0.951343301328295	0.347746278552309	0.152721753200987	1.44884488071356	2.21851867006893	0.328794137984841	-0.204288252463632	-1.64558414393748	-2.67143658870995	2.67328872815035	1.46906469430318	0.348722866407269	0.163247246480815	1.16490313463843	2.86540444187523	0.347866077633269	-0.2237935956226	-1.16595124966445
29	1.7345	-2.62219636983589	2.38844491057861	0.951343301328295	0.347746278552309	0.152721753200987	1.44884488071356	2.21851867006893	0.328794137984841	-0.204288252463632	-1.64558414393748	-2.70241249346825	2.65498266669552	1.3986606521604	0.347152055050691	0.148564583535897	1.20191616222551	2.82112496208239	0.347755114470382	-0.22663837461005	-1.18614543319732
30	1.7345	-2.62219636983589	2.38844491057861	0.951343301328295	0.347746278552309	0.152721753200987	1.44884488071356	2.21851867006893	0.328794137984841	-0.204288252463632	-1.64558414393748	-2.69581777346468	2.66153113719653	1.40898339819956	0.346698974808866	0.171486423685227	1.153652583818	2.84126864643387	0.350129595198368	-0.216506660246417	-1.21961329151683
31	1.7345	-2.62219636983589	2.38844491057861	0.951343301328295	0.347746278552309	0.152721753200987	1.44884488071356	2.21851867006893	0.328794137984841	-0.204288252463632	-1.64558414393748	-2.69704471279384	2.67059261079194	1.42040698169994	0.347841297014534	0.17807995973027	1.15050028404302	2.89089467028413	0.345629406188177	-0.222625868980086	-1.17479839360175
32	1.7345	-2.62219636983589	2.38844491057861	0.951343301328295	0.347746278552309	0.152721753200987	1.44884488071356	2.21851867006893	0.328794137984841	-0.204288252463632	-1.64558414393748	-2.69869202771661	2.66152571156259	1.43600634301349	0.34923158749743	0.1559686217848	1.1690326302529	2.93083423359743	0.351262376879299	-0.211443290499797	-1.18254112087545
33	1.7345	-2.62219636983589	2.38844491057861	0.951343301328295	0.347746278552309	0.152721753200987	1.44884488071356	2.21851867006893	0.328794137984841	-0.204288252463632	-1.64558414393748	-2.69614768307795	2.67039882098478	1.48096334483948	0.347251512483737	0.169307580177973	1.156056653404	2.94649624138782	0.354680329706509	-0.214141659615854	-1.21498082021787
34	1.7345	-2.62219636983589	2.38844491057861	0.951343301328295	0.347746278552309	0.152721753200987	1.44884488071356	2.21851867006893	0.328794137984841	-0.204288252463632	-1.64558414393748	-2.69995455901837	2.6738486997473	1.43965408510509	0.350271270950457	0.164079637395208	1.16171238970518	3.04107483592972	0.348897276223547	-0.206779582641479	-1.19786669718058
35	1.7345	-2.62219636983589	2.38844491057861	0.951343301328295	0.347746278552309	0.152721753200987	1.44884488071356	2.21851867006893	0.328794137984841	-0.204288252463632	-1.64558414393748	-2.80799242074994	2.5639903961183	0.357540488142493	1.61423049079023	1.11618639872294	0.138119187561002	2.83844243348011	0.344828984623105	-0.214971508381388	-1.26511417100661
36	1.7345	-2.62219636983589	2.38844491057861	0.951343301328295	0.347746278552309	0.152721753200987	1.44884488071356	2.21851867006893	0.328794137984841	-0.204288252463632	-1.64558414393748	-2.69749329506503	2.68778346717612	1.48444527889806	0.347295714191788	0.151621428689845	1.18328242659796	2.91585029226317	0.350702325708881	-0.221286634626394	-1.1353691543719
37	1.7345	-2.62219636983589	2.38844491057861	0.951343301328295	0.347746278552309	0.152721753200987	1.44884488071356	2.21851867006893	0.328794137984841	-0.204288252463632	-1.64558414393748	-2.70457354367956	2.68141396517431	0.351535856330695	1.48527735311527	1.17045844105895	0.174594121994941	2.90376832537159	0.351639078312569	-0.219860673777767	-1.17334956035052
38	1.7345	-2.62219636983589	2.38844491057861	0.951343301328295	0.347746278552309	0.152721753200987	1.44884488071356	2.21851867006893	0.328794137984841	-0.204288252463632	-1.64558414393748	-2.74611352434543	2.64248468643908	1.43677971443894	0.344572387610961	0.165605419377336	1.1819411381649	2.91027594596952	0.348343999208616	-0.210243225107205	-1.22092071400114
39	1.7345	-2.62219636983589	2.38844491057861	0.951343301328295	0.347746278552309	0.152721753200987	1.44884488071356	2.21851867006893	0.328794137984841	-0.204288252463632	-1.64558414393748	-2.70456847297007	2.68552381172345	0.350293654802374	1.48765767739944	1.14569612805623	0.168819534501643	2.8079881594758	0.350767149216363	-0.231132159848914	-1.17681448405335
40	1.7345	-2.62219636983589	2.38844491057861	0.951343301328295	0.347746278552309	0.152721753200987	1.44884488071356	2.21851867006893	0.328794137984841	-0.204288252463632	-1.64558414393748	-2.70595955570931	2.68698103282839	0.34941282235599	1.49339307526906	1.1436769892114	0.164199728707222	2.93199767807817	0.351077717176779	-0.222340210738774	-1.16096636444179
41	1.7345	-2.62219636983589	2.38844491057861	0.951343301328295	0.347746278552309	0.152721753200987	1.44884488071356	2.21851867006893	0.328794137984841	-0.204288252463632	-1.64558414393748	-2.70938491839266	2.6835393282246	0.352679968981033	1.47982150528665	1.10486177459076	0.176484076950071	2.83306337168066	0.34881513517696	-0.225562293608893	-1.17469203807485
42	1.7345	-2.62219636983589	2.38844491057861	0.951343301328295	0.347746278552309	0.152721753200987	1.44884488071356	2.21851867006893	0.328794137984841	-0.204288252463632	-1.64558414393748	-2.70391956722371	2.68643017384525	0.349260971509536	1.50644476919844	1.13479022195527	0.177982042791279	2.96046428697709	0.352798728115078	-0.219630587001165	-1.18391744203032
43	1.7345	-2.62219636983589	2.38844491057861	0.951343301328295	0.347746278552309	0.152721753200987	1.44884488071356	2.21851867006893	0.328794137984841	-0.204288252463632	-1.64558414393748	-2.70841492257476	2.6894146205135	0.351635824318368	1.49422669886728	1.14206976069266	0.156882865785764	2.97789906625281	0.351790620801304	-0.224010878694888	-1.14381705493688
44	1.7345	-2.62219636983589	2.38844491057861	0.951343301328295	0.347746278552309	0.152721753200987	1.44884488071356	2.21851867006893	0.328794137984841	-0.204288252463632	-1.64558414393748	-2.72465099522743	2.67299870411681	0.351273975260592	1.54646263982703	1.10525243467604	0.159111318619202	2.89001510987055	0.35277792976382	-0.218179321352969	-1.18384459614789
1	2.7752	-2.60703240914493	2.71574123140937	0.341746823667657	1.12323283821558	1.36188190644188	0.17960306249428	0.342235301093785	3.0531661001054	-1.32322575612307	-0.179936348171888	-2.63230493558993	2.75892001439878	0.343132928511475	1.23035653328967	1.30719986819969	0.200719522432251	0.346255980503462	2.97060988290459	-1.23126706830592	-0.159042706988498
2	2.7752	-2.60703240914493	2.71574123140937	0.341746823667657	1.12323283821558	1.36188190644188	0.17960306249428	0.342235301093785	3.0531661001054	-1.32322575612307	-0.179936348171888	-2.66855869816501	2.77810196060205	0.339261285338573	1.30989772275361	1.27796973643657	0.178950817151037	0.345078408543603	3.30268277053634	-1.23195977898801	-0.1750545605055
3	2.7752	-2.60703240914493	2.71574123140937	0.341746823667657	1.12323283821558	1.36188190644188	0.17960306249428	0.342235301093785	3.0531661001054	-1.32322575612307	-0.179936348171888	-2.66703199492133	2.80334759218366	0.341719535397779	1.3232201727438	1.22444795947546	0.212080161507003	0.347739946109726	3.1499159744498	-1.22468679548146	-0.16226812457389
4	2.7752	-2.60703240914493	2.71574123140937	0.341746823667657	1.12323283821558	1.36188190644188	0.17960306249428	0.342235301093785	3.0531661001054	-1.32322575612307	-0.179936348171888	-2.68665686623259	2.81489124613938	0.33947689326258	1.33916896327751	1.17193391810179	0.230910997838709	0.348864050219854	3.13981439352344	-1.19988348907885	-0.163264310713551
5	2.7752	-2.60703240914493	2.71574123140937	0.341746823667657	1.12323283821558	1.36188190644188	0.17960306249428	0.342235301093785	3.0531661001054	-1.32322575612307	-0.179936348171888	-2.67210447619544	2.84013802636268	0.342013468980488	1.34596866690712	1.22560090764848	0.224066657439364	0.34620019699288	3.30259926447669	-1.15653308320362	-0.166396014062175
6	2.7752	-2.60703240914493	2.71574123140937	0.341746823667657	1.12323283821558	1.36188190644188	0.17960306249428	0.342235301093785	3.0531661001054	-1.32322575612307	-0.179936348171888	-2.71507956069673	2.82144437436345	0.344794314756828	1.35625774695715	1.15367340022951	0.224748460694344	0.349887734320419	3.29183452654327	-1.17153464765666	-0.163251020135064
7	2.7752	-2.60703240914493	2.71574123140937	0.341746823667657	1.12323283821558	1.36188190644188	0.17960306249428	0.342235301093785	3.0531661001054	-1.32322575612307	-0.179936348171888	-2.72351918860952	2.8275903054886	0.343179783328602	1.42493013490989	1.1540095135428	0.213616701781593	0.352525061341486	3.43847873303519	-1.17603206233209	-0.164303391080102
8	2.7752	-2.60703240914493	2.71574123140937	0.341746823667657	1.12323283821558	1.36188190644188	0.17960306249428	0.342235301093785	3.0531661001054	-1.32322575612307	-0.179936348171888	-2.73330939720341	2.8327631176078	0.342157407607796	1.42237242252099	1.17732035891861	0.22611845341346	0.349468516438324	3.23052620898793	-1.13168636692799	-0.166740903498205
9	2.7752	-2.60703240914493	2.71574123140937	0.341746823667657	1.12323283821558	1.36188190644188	0.17960306249428	0.342235301093785	3.0531661001054	-1.32322575612307	-0.179936348171888	-2.72417687622479	2.84432071882743	0.343537012410779	1.41658583919975	1.13986621600074	0.233785356038862	0.349925401567469	3.48177125262593	-1.14741861884461	-0.163843695381145
10	2.7752	-2.60703240914493	2.71574123140937	0.341746823667657	1.12323283821558	1.36188190644188	0.17960306249428	0.342235301093785	3.0531661001054	-1.32322575612307	-0.179936348171888	-2.72541282103417	2.85414789056526	0.343828470994143	1.40490945585162	1.15810615752085	0.241025196738921	0.354682839630955	3.39276148755224	-1.12631132943855	-0.16797702030942
11	2.7752	-2.60703240914493	2.71574123140937	0.341746823667657	1.12323283821558	1.36188190644188	0.17960306249428	0.342235301093785	3.0531661001054	-1.32322575612307	-0.179936348171888	-2.71397974024602	2.87037494922916	0.344487096616321	1.39134137111645	1.18035126644185	0.232007696883864	0.34927290977884	3.39941440877433	-1.09151752235962	-0.166853500001383
12	2.7752	-2.60703240914493	2.71574123140937	0.341746823667657	1.12323283821558	1.36188190644188	0.17960306249428	0.342235301093785	3.0531661001054	-1.32322575612307	-0.179936348171888	-2.72508858060011	2.85971261926251	0.346384078083951	1.43622887381713	1.131838683651	0.222410168378302	0.354632209861968	3.56739924659275	-1.14284690835411	-0.161192307199569
13	2.7752	-2.60703240914493	2.71574123140937	0.341746823667657	1.12323283821558	1.36188190644188	0.17960306249428	0.342235301093785	3.0531661001054	-1.32322575612307	-0.179936348171888	-2.73491864877801	2.86834882249347	0.344655678761826	1.46269870984799	1.12823631956196	0.236469052002825	0.350558440361992	3.83552675370968	-1.08143452301308	-0.167824876603898
14	2.7752	-2.60703240914493	2.71574123140937	0.341746823667657	1.12323283821558	1.36188190644188	0.17960306249428	0.342235301093785	3.0531661001054	-1.32322575612307	-0.179936348171888	-2.75293864994496	2.85791135155181	0.344355953912804	1.5029062874901	1.12544198396559	0.232575073126957	0.35287384049946	3.54032285982341	-1.08819981484407	-0.171647612291747
15	2.7752	-2.60703240914493	2.71574123140937	0.341746823667657	1.12323283821558	1.36188190644188	0.17960306249428	0.342235301093785	3.0531661001054	-1.32322575612307	-0.179936348171888	-2.73647747268113	2.87865157389237	0.343541858937761	1.4684682084723	1.13094971930794	0.22845167297533	0.350543422237248	3.58036449932174	-1.08319585479378	-0.170472256056371
16	2.7752	-2.60703240914493	2.71574123140937	0.341746823667657	1.12323283821558	1.36188190644188	0.17960306249428	0.342235301093785	3.0531661001054	-1.32322575612307	-0.179936348171888	-2.75560031085614	2.8720498447779	0.343680823410484	1.5047048186943	1.14060097655076	0.227445416652382	0.353657708064188	4.05565197727837	-1.10048585841008	-0.15904310073832
17	2.7752	-2.60703240914493	2.71574123140937	0.341746823667657	1.12323283821558	1.36188190644188	0.17960306249428	0.342235301093785	3.0531661001054	-1.32322575612307	-0.179936348171888	-2.7433171895811	2.88665607028539	0.344228575213094	1.49397022417532	1.11962607030974	0.233085947404702	0.354196193438166	3.62309090088658	-1.1322140978462	-0.163126329416761
18	2.7752	-2.60703240914493	2.71574123140937	0.341746823667657	1.12323283821558	1.36188190644188	0.17960306249428	0.342235301093785	3.0531661001054	-1.32322575612307	-0.179936348171888	-2.73587406176727	2.89767298993995	0.342805939300421	1.49128610416823	1.15363665092762	0.232474011670888	0.349770400438146	3.72812409458839	-1.06388560331268	-0.16730327942374
19	2.7752	-2.60703240914493	2.71574123140937	0.341746823667657	1.12323283821558	1.36188190644188	0.17960306249428	0.342235301093785	3.0531661001054	-1.32322575612307	-0.179936348171888	-2.74359547749582	2.88808451941533	0.347500897112975	1.51201457183208	1.14066957157997	0.240730785177891	0.353398088524382	3.76961183802627	-1.08755561769365	-0.161029631604089
20	2.7752	-2.60703240914493	2.71574123140937	0.341746823667657	1.12323283821558	1.36188190644188	0.17960306249428	0.342235301093785	3.0531661001054	-1.32322575612307	-0.179936348171888	-2.73166165745656	2.91410940661658	0.341763906367187	1.50499542870273	1.10710683920357	0.2557500625248	0.350725176782359	3.4848309403344	-1.11226346403158	-0.165684310660999
21	2.7752	-2.60703240914493	2.71574123140937	0.341746823667657	1.12323283821558	1.36188190644188	0.17960306249428	0.342235301093785	3.0531661001054	-1.32322575612307	-0.179936348171888	-2.75453931543527	2.89789194783396	0.342792802065098	1.5438007046537	1.09418153061541	0.218801940365532	0.352869566372988	3.7837844284937	-1.09912155342989	-0.165278210850607
22	2.7752	-2.60703240914493	2.71574123140937	0.341746823667657	1.12323283821558	1.36188190644188	0.17960306249428	0.342235301093785	3.0531661001054	-1.32322575612307	-0.179936348171888	-2.75463499642695	2.89763647242037	0.342043625211688	1.54575288463604	1.10867257120439	0.222774619988555	0.354541487766639	3.89310748128201	-1.09567254114411	-0.176901886233016
23	2.7752	-2.60703240914493	2.71574123140937	0.341746823667657	1.12323283821558	1.36188190644188	0.17960306249428	0.342235301093785	3.0531661001054	-1.32322575612307	-0.179936348171888	-2.76443889067322	2.88871119999388	0.344192917655665	1.57006835821671	1.07873843555138	0.218171365663869	0.354416045039047	3.59499776200683	-1.06506080304914	-0.16995678882949
24	2.7752	-2.60703240914493	2.71574123140937	0.341746823667657	1.12323283821558	1.36188190644188	0.17960306249428	0.342235301093785	3.0531661001054	-1.32322575612307	-0.179936348171888	-2.76637325086626	2.8921825167052	0.34458186214566	1.56692324515038	1.05277206483822	0.233322783924456	0.355973506221835	3.79720310134242	-1.07331079418798	-0.163029741367552
25	2.7752	-2.60703240914493	2.71574123140937	0.341746823667657	1.12323283821558	1.36188190644188	0.17960306249428	0.342235301093785	3.0531661001054	-1.32322575612307	-0.179936348171888	-2.77354560636529	2.90204193689163	0.34053786941892	1.57331899518198	1.10770218712818	0.213672814758844	0.350768794150846	4.19893777289875	-1.05023761477114	-0.17275094782179
26	2.7752	-2.60703240914493	2.71574123140937	0.341746823667657	1.12323283821558	1.36188190644188	0.17960306249428	0.342235301093785	3.0531661001054	-1.32322575612307	-0.179936348171888	-2.7644209682943	2.89832767854547	0.34702264604943	1.58101516456487	1.10861795476997	0.203774624298267	0.356152929615026	4.11015045098767	-1.05463153048981	-0.175200886519317
27	2.7752	-2.60703240914493	2.71574123140937	0.341746823667657	1.12323283821558	1.36188190644188	0.17960306249428	0.342235301093785	3.0531661001054	-1.32322575612307	-0.179936348171888	-2.77330018368286	2.89449013730273	0.345861057167958	1.60275210477959	1.03217034997567	0.24112884572178	0.357188486955782	3.85394114803233	-1.05634262984826	-0.179888101207106
28	2.7752	-2.60703240914493	2.71574123140937	0.341746823667657	1.12323283821558	1.36188190644188	0.17960306249428	0.342235301093785	3.0531661001054	-1.32322575612307	-0.179936348171888	-2.76064714531504	2.91060745984956	0.348103840557488	1.5626392286451	1.07815179301112	0.208846694569656	0.357876701841502	3.94508350163555	-1.05942824258068	-0.172994519598493
29	2.7752	-2.60703240914493	2.71574123140937	0.341746823667657	1.12323283821558	1.36188190644188	0.17960306249428	0.342235301093785	3.0531661001054	-1.32322575612307	-0.179936348171888	-2.76866817901744	2.9117151346716	0.344330329304641	1.59504192771032	1.12438040285451	0.207786060043472	0.355983024888412	3.72080623648979	-1.01342300342759	-0.181146747461543
30	2.7752	-2.60703240914493	2.71574123140937	0.341746823667657	1.12323283821558	1.36188190644188	0.17960306249428	0.342235301093785	3.0531661001054	-1.32322575612307	-0.179936348171888	-2.76077910684593	2.92263659032493	0.34249693063914	1.60879864789421	1.11807530815335	0.228960697950062	0.354025014178479	3.88734118584863	-1.02841490222682	-0.175389619518124
31	2.7752	-2.60703240914493	2.71574123140937	0.341746823667657	1.12323283821558	1.36188190644188	0.17960306249428	0.342235301093785	3.0531661001054	-1.32322575612307	-0.179936348171888	-2.77322583227542	2.90801489445308	0.347174574132115	1.59920047715203	1.05148147258451	0.22668503201043	0.357792935243823	3.5587700270474	-1.04561260371533	-0.172209346225965
32	2.7752	-2.60703240914493	2.71574123140937	0.341746823667657	1.12323283821558	1.36188190644188	0.17960306249428	0.342235301093785	3.0531661001054	-1.32322575612307	-0.179936348171888	-2.76533761369165	2.92949419682144	0.347189720631839	1.54170741387619	1.10759654166498	0.21621011003352	0.354918080941047	3.83869601530327	-1.03612619823672	-0.169588340217838
33	2.7752	-2.60703240914493	2.71574123140937	0.341746823667657	1.12323283821558	1.36188190644188	0.17960306249428	0.342235301093785	3.0531661001054	-1.32322575612307	-0.179936348171888	-2.76510167629272	2.90073192708781	0.351482465364996	1.58351849348619	1.04421815904104	0.201851034137009	0.36233149230653	3.73058827851118	-1.08179595136713	-0.170306272850082
34	2.7752	-2.60703240914493	2.71574123140937	0.341746823667657	1.12323283821558	1.36188190644188	0.17960306249428	0.342235301093785	3.0531661001054	-1.32322575612307	-0.179936348171888	-2.75844323479348	2.91137755288034	0.353276211720402	1.58826414105451	1.02083706453267	0.223815779870654	0.362441557729031	4.13701216933239	-1.07122604535117	-0.171458309471075
35	2.7752	-2.60703240914493	2.71574123140937	0.341746823667657	1.12323283821558	1.36188190644188	0.17960306249428	0.342235301093785	3.0531661001054	-1.32322575612307	-0.179936348171888	-2.76586391338922	2.92473110464646	0.352364135372107	1.56697240698995	1.01670448528896	0.225093656779725	0.35674990741654	3.81769650643932	-1.02841263470097	-0.170467789357577
36	2.7752	-2.60703240914493	2.71574123140937	0.341746823667657	1.12323283821558	1.36188190644188	0.17960306249428	0.342235301093785	3.0531661001054	-1.32322575612307	-0.179936348171888	-2.76710273875559	2.91695117168956	0.351852156782066	1.58169831325202	1.02919620822327	0.231264603760349	0.360030196405402	4.20021361884916	-1.04613624275961	-0.174264477527608
37	2.7752	-2.60703240914493	2.71574123140937	0.341746823667657	1.12323283821558	1.36188190644188	0.17960306249428	0.342235301093785	3.0531661001054	-1.32322575612307	-0.179936348171888	-2.77025484028003	2.92148504203037	0.351537173091592	1.54623517450652	1.03068754020948	0.237553711234112	0.36172758764384	3.77282566993154	-1.09377227744512	-0.168305198950405
38	2.7752	-2.60703240914493	2.71574123140937	0.341746823667657	1.12323283821558	1.36188190644188	0.17960306249428	0.342235301093785	3.0531661001054	-1.32322575612307	-0.179936348171888	-2.77028960979148	2.91757524057481	0.352476243413674	1.58096384390764	1.04756273523019	0.213065646126565	0.362052835525542	4.06812142475633	-1.06787788526369	-0.162576822712887
39	2.7752	-2.60703240914493	2.71574123140937	0.341746823667657	1.12323283821558	1.36188190644188	0.17960306249428	0.342235301093785	3.0531661001054	-1.32322575612307	-0.179936348171888	-2.78019510508923	2.90715607077778	0.351689488553316	1.60037938422737	1.05021394686023	0.213445639126184	0.360664689211397	3.93154311988612	-1.03012974947183	-0.16767734568948
40	2.7752	-2.60703240914493	2.71574123140937	0.341746823667657	1.12323283821558	1.36188190644188	0.17960306249428	0.342235301093785	3.0531661001054	-1.32322575612307	-0.179936348171888	-2.78556115213435	2.91352220368325	0.349516358995087	1.59596885729163	1.05199055868714	0.235582040449253	0.359694317141005	3.90413477220726	-1.01544862902348	-0.168906533028022
41	2.7752	-2.60703240914493	2.71574123140937	0.341746823667657	1.12323283821558	1.36188190644188	0.17960306249428	0.342235301093785	3.0531661001054	-1.32322575612307	-0.179936348171888	-2.7915353608686	2.90044207953098	0.352468295530147	1.61631151629389	1.04254321763585	0.222376596294848	0.36365025896658	4.0888558007105	-1.05288152525025	-0.165568991685415
42	2.7752	-2.60703240914493	2.71574123140937	0.341746823667657	1.12323283821558	1.36188190644188	0.17960306249428	0.342235301093785	3.0531661001054	-1.32322575612307	-0.179936348171888	-2.78267033833821	2.91647219280083	0.347905251544234	1.60819101516027	1.14132860338565	0.19361890824136	0.361189724976547	4.10226659846183	-1.01438483303556	-0.165640732237168
43	2.7752	-2.60703240914493	2.71574123140937	0.341746823667657	1.12323283821558	1.36188190644188	0.17960306249428	0.342235301093785	3.0531661001054	-1.32322575612307	-0.179936348171888	-2.77789513712132	2.92662594829404	0.346337287308855	1.5922033167154	1.13768939460997	0.203085259771845	0.362306270850939	3.85912231528784	-1.01432475201477	-0.168520189269163
44	2.7752	-2.60703240914493	2.71574123140937	0.341746823667657	1.12323283821558	1.36188190644188	0.17960306249428	0.342235301093785	3.0531661001054	-1.32322575612307	-0.179936348171888	-2.77121090252896	2.93687700133665	0.347073190222808	1.62837105254657	1.12337475192724	0.200507317422827	0.358591914657537	3.99107569923681	-1.01874827974953	-0.166035503893539
45	2.7752	-2.60703240914493	2.71574123140937	0.341746823667657	1.12323283821558	1.36188190644188	0.17960306249428	0.342235301093785	3.0531661001054	-1.32322575612307	-0.179936348171888	-2.77159429898595	2.92892196056755	0.348674132179458	1.60017100241402	1.1248268628965	0.208233841103168	0.361497420713438	4.06856017906818	-1.02721903489149	-0.167117359747137
46	2.7752	-2.60703240914493	2.71574123140937	0.341746823667657	1.12323283821558	1.36188190644188	0.17960306249428	0.342235301093785	3.0531661001054	-1.32322575612307	-0.179936348171888	-2.77096773638135	2.93474559011175	0.346808807635089	1.59798160757648	1.07640163494429	0.216560947809601	0.361816337960332	3.81870771865685	-1.06461109784277	-0.169074199448646
1	3.8159	-2.7420135366017	2.79146164279104	1.39436242315257	0.351698534820091	0.11761947305968	1.45579014325541	3.5475684313248	0.35170122334524	-0.169426799008249	-1.28411375461904	-2.75499841474581	2.83535790089732	1.48087792551606	0.359695441378209	0.135166325506699	1.36700708151779	3.69833000826667	0.356983767932525	-0.163411377841729	-1.18598443910515
2	3.8159	-2.7420135366017	2.79146164279104	1.39436242315257	0.351698534820091	0.11761947305968	1.45579014325541	3.5475684313248	0.35170122334524	-0.169426799008249	-1.28411375461904	-2.76609668293766	2.86438966157424	1.59753541426427	0.356938755031125	0.135929695774996	1.27655413911422	3.81695963630311	0.361787834799016	-0.168489771627312	-1.17653439315758
3	3.8159	-2.7420135366017	2.79146164279104	1.39436242315257	0.351698534820091	0.11761947305968	1.45579014325541	3.5475684313248	0.35170122334524	-0.169426799008249	-1.28411375461904	-2.80357410332305	2.85236591596927	1.61021550151646	0.359194743948138	0.155460000602195	1.23504583292274	3.83363557398877	0.360564777241562	-0.173604267692786	-1.16938295953699
4	3.8159	-2.7420135366017	2.79146164279104	1.39436242315257	0.351698534820091	0.11761947305968	1.45579014325541	3.5475684313248	0.35170122334524	-0.169426799008249	-1.28411375461904	-2.90773297960499	2.77607088879551	1.58051531940307	0.350392612401709	0.162218121186311	1.28684436491185	3.83641996256723	0.351705624327629	-0.164026925682805	-1.17150806460597
5	3.8159	-2.7420135366017	2.79146164279104	1.39436242315257	0.351698534820091	0.11761947305968	1.45579014325541	3.5475684313248	0.35170122334524	-0.169426799008249	-1.28411375461904	-2.81901512607888	2.87632217425434	1.67964302612283	0.360797343884751	0.158114809292589	1.17901397655397	3.94461272798612	0.362668086985789	-0.173366539014769	-1.13272261219346
6	3.8159	-2.7420135366017	2.79146164279104	1.39436242315257	0.351698534820091	0.11761947305968	1.45579014325541	3.5475684313248	0.35170122334524	-0.169426799008249	-1.28411375461904	-2.82550407915528	2.88111959407038	1.73150521530373	0.364320724514505	0.147314382071129	1.19872391915303	4.21319356675624	0.362863069520802	-0.1751505493747	-1.0674462387209
7	3.8159	-2.7420135366017	2.79146164279104	1.39436242315257	0.351698534820091	0.11761947305968	1.45579014325541	3.5475684313248	0.35170122334524	-0.169426799008249	-1.28411375461904	-2.83249463013924	2.88238665868703	1.75548705920136	0.360559280627327	0.17616497092505	1.17360800297107	4.27681803177008	0.365510949972632	-0.178066067016163	-1.06942905122531
8	3.8159	-2.7420135366017	2.79146164279104	1.39436242315257	0.351698534820091	0.11761947305968	1.45579014325541	3.5475684313248	0.35170122334524	-0.169426799008249	-1.28411375461904	-2.84053013600344	2.90220069188802	1.7704501146466	0.360787566458227	0.16258236380536	1.18172421422327	4.25937246958123	0.363259487856475	-0.178464933635773	-1.06400148825834
9	3.8159	-2.7420135366017	2.79146164279104	1.39436242315257	0.351698534820091	0.11761947305968	1.45579014325541	3.5475684313248	0.35170122334524	-0.169426799008249	-1.28411375461904	-2.85110804908549	2.90744572299308	1.74158463873316	0.360932238440706	0.155813819967784	1.16606601327123	4.06836754613552	0.360601220552758	-0.180678299321781	-1.08199006244923
10	3.8159	-2.7420135366017	2.79146164279104	1.39436242315257	0.351698534820091	0.11761947305968	1.45579014325541	3.5475684313248	0.35170122334524	-0.169426799008249	-1.28411375461904	-2.85662591456637	2.90512665131482	1.75806289538844	0.360110423803329	0.155581359549698	1.17873180811094	4.60269611067343	0.361733149248127	-0.185255735203394	-1.0303123239923
11	3.8159	-2.7420135366017	2.79146164279104	1.39436242315257	0.351698534820091	0.11761947305968	1.45579014325541	3.5475684313248	0.35170122334524	-0.169426799008249	-1.28411375461904	-2.86484953770808	2.91044559153739	1.7566955847401	0.360839819479705	0.165015895710467	1.14926359706836	4.4908670911644	0.361660991470479	-0.18356404302261	-1.04685444469338
12	3.8159	-2.7420135366017	2.79146164279104	1.39436242315257	0.351698534820091	0.11761947305968	1.45579014325541	3.5475684313248	0.35170122334524	-0.169426799008249	-1.28411375461904	-2.85447724057498	2.92584268551755	1.75893136306976	0.362436227276241	0.173794417043335	1.13678189196799	4.25894362015116	0.363877244348906	-0.186355027606969	-1.01867560256875
13	3.8159	-2.7420135366017	2.79146164279104	1.39436242315257	0.351698534820091	0.11761947305968	1.45579014325541	3.5475684313248	0.35170122334524	-0.169426799008249	-1.28411375461904	-2.86132729116796	2.92071972782396	1.78442005622783	0.363182349631398	0.19291274124059	1.09688254633383	4.6683353484521	0.361299591461444	-0.186233474002118	-1.01780044208289
14	3.8159	-2.7420135366017	2.79146164279104	1.39436242315257	0.351698534820091	0.11761947305968	1.45579014325541	3.5475684313248	0.35170122334524	-0.169426799008249	-1.28411375461904	-2.88032006527868	2.91108164118302	1.77025498791213	0.365284013579851	0.190095963805895	1.09170384615777	4.57946792564057	0.364530269542999	-0.188111078094568	-1.03842200216853
15	3.8159	-2.7420135366017	2.79146164279104	1.39436242315257	0.351698534820091	0.11761947305968	1.45579014325541	3.5475684313248	0.35170122334524	-0.169426799008249	-1.28411375461904	-2.86805880952233	2.92517505233965	1.77383337622398	0.366552133168134	0.170745066534074	1.10853665637685	4.6422732792747	0.367397066647134	-0.184852630303015	-1.03058636688481
16	3.8159	-2.7420135366017	2.79146164279104	1.39436242315257	0.351698534820091	0.11761947305968	1.45579014325541	3.5475684313248	0.35170122334524	-0.169426799008249	-1.28411375461904	-2.87232636386139	2.93243070977727	1.89077562311456	0.363629187060372	0.174625620058051	1.13805566185558	0.358105215394853	4.41856834024889	-1.03673191282979	-0.18487054593491
17	3.8159	-2.7420135366017	2.79146164279104	1.39436242315257	0.351698534820091	0.11761947305968	1.45579014325541	3.5475684313248	0.35170122334524	-0.169426799008249	-1.28411375461904	-2.87137703513297	2.93474208901229	1.81982812659192	0.364815791437629	0.181365131092039	1.09177789071131	0.359821544784276	4.32383906968241	-1.06329773416517	-0.184649412360403
18	3.8159	-2.7420135366017	2.79146164279104	1.39436242315257	0.351698534820091	0.11761947305968	1.45579014325541	3.5475684313248	0.35170122334524	-0.169426799008249	-1.28411375461904	-2.88161525184867	2.93954236722432	1.80376603247858	0.364021928461157	0.179971996190852	1.10279241113532	0.35884735716138	4.46294103817211	-0.975502768352877	-0.19824553141505
19	3.8159	-2.7420135366017	2.79146164279104	1.39436242315257	0.351698534820091	0.11761947305968	1.45579014325541	3.5475684313248	0.35170122334524	-0.169426799008249	-1.28411375461904	-2.89675954877838	2.92712176587658	1.83755094074437	0.362639823450156	0.170553763260722	1.12132922925296	0.360320706729554	4.49483222288804	-0.973274312956636	-0.185352251909101
20	3.8159	-2.7420135366017	2.79146164279104	1.39436242315257	0.351698534820091	0.11761947305968	1.45579014325541	3.5475684313248	0.35170122334524	-0.169426799008249	-1.28411375461904	-2.89949940855847	2.93065257680818	1.84135380354448	0.36368954699856	0.170949585679534	1.11137474372204	0.359245856598861	4.43633311964374	-0.977769452050932	-0.197921766321996
21	3.8159	-2.7420135366017	2.79146164279104	1.39436242315257	0.351698534820091	0.11761947305968	1.45579014325541	3.5475684313248	0.35170122334524	-0.169426799008249	-1.28411375461904	-2.88670234384463	2.94863621657734	1.91201069224459	0.363199522778691	0.172084668382224	1.12437202266373	0.359407001562796	4.51205383238926	-0.993544338283395	-0.18893369948941
22	3.8159	-2.7420135366017	2.79146164279104	1.39436242315257	0.351698534820091	0.11761947305968	1.45579014325541	3.5475684313248	0.35170122334524	-0.169426799008249	-1.28411375461904	-2.8909251572139	2.95267020630227	1.82156467491088	0.366383041915974	0.178502047942242	1.09439378606542	0.360844568803302	4.6998948216305	-1.01366009109049	-0.188024285045806
23	3.8159	-2.7420135366017	2.79146164279104	1.39436242315257	0.351698534820091	0.11761947305968	1.45579014325541	3.5475684313248	0.35170122334524	-0.169426799008249	-1.28411375461904	-2.89515818426758	2.95534657446356	1.84584825456788	0.36768664646561	0.183018440376745	1.09578424683767	0.360494220806893	4.38422200156403	-0.973196995173235	-0.188578995192083
24	3.8159	-2.7420135366017	2.79146164279104	1.39436242315257	0.351698534820091	0.11761947305968	1.45579014325541	3.5475684313248	0.35170122334524	-0.169426799008249	-1.28411375461904	-2.8933515582944	2.96001650143931	1.87017677059745	0.364534847451228	0.203824084707798	1.04967561001928	0.357426898371139	4.55203713102822	-1.01020830733829	-0.189861842996322
25	3.8159	-2.7420135366017	2.79146164279104	1.39436242315257	0.351698534820091	0.11761947305968	1.45579014325541	3.5475684313248	0.35170122334524	-0.169426799008249	-1.28411375461904	-2.89681715001784	2.94941188477558	1.88972856975591	0.368943088261133	0.171118067445647	1.1437887115668	0.363711290184395	4.47547904418062	-0.982099030061979	-0.195249236886145
26	3.8159	-2.7420135366017	2.79146164279104	1.39436242315257	0.351698534820091	0.11761947305968	1.45579014325541	3.5475684313248	0.35170122334524	-0.169426799008249	-1.28411375461904	-2.88686915810963	2.97296068936317	1.92121604717843	0.367573990549145	0.18303607552359	1.10115566858584	0.361300020953639	4.39777552528722	-1.00452102343906	-0.186132488611171
27	3.8159	-2.7420135366017	2.79146164279104	1.39436242315257	0.351698534820091	0.11761947305968	1.45579014325541	3.5475684313248	0.35170122334524	-0.169426799008249	-1.28411375461904	-2.90826733103933	2.95958325780326	1.91092715342721	0.363906391367945	0.181947607332408	1.0833808098138	0.361127584371309	4.53127994192211	-0.980846879841349	-0.190259445392019
28	3.8159	-2.7420135366017	2.79146164279104	1.39436242315257	0.351698534820091	0.11761947305968	1.45579014325541	3.5475684313248	0.35170122334524	-0.169426799008249	-1.28411375461904	-3.03286476346928	2.83833476829538	1.73376985871385	0.357772051730836	0.179222920998548	1.16951349451013	0.371664111522955	4.77647522277794	-0.944262497102417	-0.191892292427692
29	3.8159	-2.7420135366017	2.79146164279104	1.39436242315257	0.351698534820091	0.11761947305968	1.45579014325541	3.5475684313248	0.35170122334524	-0.169426799008249	-1.28411375461904	-2.89892047233104	2.9666837086319	1.91796956069109	0.368449351442696	0.18605633710529	1.07891395322341	0.361271184330574	4.68263515524392	-0.956879206324597	-0.188800413115561
30	3.8159	-2.7420135366017	2.79146164279104	1.39436242315257	0.351698534820091	0.11761947305968	1.45579014325541	3.5475684313248	0.35170122334524	-0.169426799008249	-1.28411375461904	-2.89564442501505	2.98199196138004	1.91218520595262	0.36690395105321	0.196625144672198	1.0816262919792	0.360156306724235	4.44100275727214	-0.952978346524351	-0.192562041020495
31	3.8159	-2.7420135366017	2.79146164279104	1.39436242315257	0.351698534820091	0.11761947305968	1.45579014325541	3.5475684313248	0.35170122334524	-0.169426799008249	-1.28411375461904	-2.89799807188819	2.97698896996939	1.89891470845801	0.366213593699056	0.192312404418086	1.08272941637162	0.360837308848036	4.78584664095013	-0.986219285201169	-0.192851013194241
32	3.8159	-2.7420135366017	2.79146164279104	1.39436242315257	0.351698534820091	0.11761947305968	1.45579014325541	3.5475684313248	0.35170122334524	-0.169426799008249	-1.28411375461904	-2.91012777041256	2.96700091990398	1.90564477790873	0.36833564546574	0.200567966831158	1.04302514134457	0.362921974869563	4.73429100720083	-0.935655663443009	-0.198430234219137
33	3.8159	-2.7420135366017	2.79146164279104	1.39436242315257	0.351698534820091	0.11761947305968	1.45579014325541	3.5475684313248	0.35170122334524	-0.169426799008249	-1.28411375461904	-2.91429053049664	2.96757343025185	1.94575234968296	0.366628529111782	0.189191920785584	1.08613327610887	0.363923849543481	4.63320031321887	-0.929130595460438	-0.200533115681694
34	3.8159	-2.7420135366017	2.79146164279104	1.39436242315257	0.351698534820091	0.11761947305968	1.45579014325541	3.5475684313248	0.35170122334524	-0.169426799008249	-1.28411375461904	-2.92217112177171	2.97056700751197	1.92881653717878	0.364385158522525	0.198008375637942	1.04644529488219	0.36458697097788	4.86592799630612	-0.980255412935398	-0.193202814304203
35	3.8159	-2.7420135366017	2.79146164279104	1.39436242315257	0.351698534820091	0.11761947305968	1.45579014325541	3.5475684313248	0.35170122334524	-0.169426799008249	-1.28411375461904	-2.90474323894604	2.98419643597356	1.99144232851878	0.367201609302893	0.174530309752346	1.0693625774642	0.362208650745458	4.7566418979368	-0.985350965689765	-0.189099239616986
36	3.8159	-2.7420135366017	2.79146164279104	1.39436242315257	0.351698534820091	0.11761947305968	1.45579014325541	3.5475684313248	0.35170122334524	-0.169426799008249	-1.28411375461904	-2.90217600181863	2.9899310817232	1.97616338679015	0.369481566645765	0.191863607888858	1.05669467111735	0.36346592393878	4.601922694485	-0.997824206206275	-0.190282643777536
37	3.8159	-2.7420135366017	2.79146164279104	1.39436242315257	0.351698534820091	0.11761947305968	1.45579014325541	3.5475684313248	0.35170122334524	-0.169426799008249	-1.28411375461904	-2.9166085434399	2.97670558594109	1.94956142700431	0.366064055677427	0.187303002001466	1.04910294208575	0.360158427217603	4.87056594108113	-0.926294716271883	-0.201899792631824
38	3.8159	-2.7420135366017	2.79146164279104	1.39436242315257	0.351698534820091	0.11761947305968	1.45579014325541	3.5475684313248	0.35170122334524	-0.169426799008249	-1.28411375461904	-2.91012266422924	2.98442196165084	1.94455481621158	0.371328852885294	0.166114351310315	1.11214901197078	0.362248569245391	4.72000762945627	-0.857121485782411	-0.206718898269938
39	3.8159	-2.7420135366017	2.79146164279104	1.39436242315257	0.351698534820091	0.11761947305968	1.45579014325541	3.5475684313248	0.35170122334524	-0.169426799008249	-1.28411375461904	-2.92519995438311	2.98595650117086	1.9339695784081	0.364921088474707	0.184780923683097	1.08733832042753	0.361757568112529	4.90724067600013	-0.925468637839203	-0.196759133693291
40	3.8159	-2.7420135366017	2.79146164279104	1.39436242315257	0.351698534820091	0.11761947305968	1.45579014325541	3.5475684313248	0.35170122334524	-0.169426799008249	-1.28411375461904	-2.92560276944608	2.98411571163678	1.92590449131857	0.365874847057067	0.173980279105238	1.08379688622901	0.362470899513202	4.67907026104097	-0.952553496087841	-0.194981899144253
41	3.8159	-2.7420135366017	2.79146164279104	1.39436242315257	0.351698534820091	0.11761947305968	1.45579014325541	3.5475684313248	0.35170122334524	-0.169426799008249	-1.28411375461904	-2.90976098545512	2.99598015338776	2.00181015560707	0.369820076983971	0.167818720195675	1.08699083824117	0.362373251684972	4.54310602681713	-0.915694239393639	-0.192430697115385
42	3.8159	-2.7420135366017	2.79146164279104	1.39436242315257	0.351698534820091	0.11761947305968	1.45579014325541	3.5475684313248	0.35170122334524	-0.169426799008249	-1.28411375461904	-2.92933437537295	2.98434279360952	2.0514323991795	0.365280473373133	0.178061114767626	1.0602868022988	0.36235781051808	4.59094267888617	-0.964925594590967	-0.190047500048312
43	3.8159	-2.7420135366017	2.79146164279104	1.39436242315257	0.351698534820091	0.11761947305968	1.45579014325541	3.5475684313248	0.35170122334524	-0.169426799008249	-1.28411375461904	-2.92151627670041	2.9880177386443	1.95856134616655	0.365177859112283	0.181980948100493	1.08409237621548	0.364413772340227	4.68534272883065	-0.940541887865963	-0.196102893661484
1	4.8566	-2.81282208428348	2.97617394990448	1.61411118834496	0.356774618876081	0.20645599618815	1.35015956429924	0.355760109982713	3.39423146829681	-1.34737427971663	-0.144583431954834	-2.85358413585932	3.00443994028127	0.35228153826718	1.49444055803464	1.36144371456513	0.196925583109308	0.356258907027774	3.58956625105931	-1.21766476844734	-0.151616643275397
2	4.8566	-2.81282208428348	2.97617394990448	1.61411118834496	0.356774618876081	0.20645599618815	1.35015956429924	0.355760109982713	3.39423146829681	-1.34737427971663	-0.144583431954834	-2.8639036441593	3.03983092096552	1.76402059240609	0.364664496879136	0.173104500368425	1.25041985367133	0.357073790833871	3.77698007651017	-1.16903183010085	-0.150479795723873
3	4.8566	-2.81282208428348	2.97617394990448	1.61411118834496	0.356774618876081	0.20645599618815	1.35015956429924	0.355760109982713	3.39423146829681	-1.34737427971663	-0.144583431954834	-2.8825489321993	3.04442206198069	1.90985610682856	0.363221549175293	0.173706605661666	1.20990848886142	0.360287724303518	3.99388990330931	-1.12783159379711	-0.152320904214389
4	4.8566	-2.81282208428348	2.97617394990448	1.61411118834496	0.356774618876081	0.20645599618815	1.35015956429924	0.355760109982713	3.39423146829681	-1.34737427971663	-0.144583431954834	-2.8870301562855	3.05016151803772	1.88518672948025	0.368871285230466	0.189805619531078	1.18171263361856	0.362855230578067	4.29460365622904	-1.08174516274359	-0.166353513486395
5	4.8566	-2.81282208428348	2.97617394990448	1.61411118834496	0.356774618876081	0.20645599618815	1.35015956429924	0.355760109982713	3.39423146829681	-1.34737427971663	-0.144583431954834	-2.89461888107223	3.06838346378548	1.92605927014718	0.368627494516404	0.183362467887061	1.18076607594093	4.60953859099457	0.372033824499384	-0.167114892411465	-0.971712796824366
6	4.8566	-2.81282208428348	2.97617394990448	1.61411118834496	0.356774618876081	0.20645599618815	1.35015956429924	0.355760109982713	3.39423146829681	-1.34737427971663	-0.144583431954834	-2.97046827138273	3.00462301535221	1.91854954489319	0.363287739099836	0.16887800144102	1.20283586808987	0.365875719312425	4.38709789969455	-1.00074826655436	-0.171437768703116
7	4.8566	-2.81282208428348	2.97617394990448	1.61411118834496	0.356774618876081	0.20645599618815	1.35015956429924	0.355760109982713	3.39423146829681	-1.34737427971663	-0.144583431954834	-2.90614510122876	3.07332112253954	2.11298806929747	0.367664419789798	0.180861086191641	1.14679383955294	0.367347720302844	4.34073193362646	-1.07482282099245	-0.162573097092107
8	4.8566	-2.81282208428348	2.97617394990448	1.61411118834496	0.356774618876081	0.20645599618815	1.35015956429924	0.355760109982713	3.39423146829681	-1.34737427971663	-0.144583431954834	-2.90517293175701	3.1032087787599	2.10683204849958	0.369565115634602	0.183399098970454	1.11561624299755	0.361348520090712	4.10033612499326	-1.10089860434197	-0.160736500346099
9	4.8566	-2.81282208428348	2.97617394990448	1.61411118834496	0.356774618876081	0.20645599618815	1.35015956429924	0.355760109982713	3.39423146829681	-1.34737427971663	-0.144583431954834	-2.93533178153769	3.07277358148568	2.09304667240754	0.371630973005096	0.178296086278146	1.13562002451289	0.362575080147486	4.40941063024248	-1.02077922747628	-0.170429966632442
10	4.8566	-2.81282208428348	2.97617394990448	1.61411118834496	0.356774618876081	0.20645599618815	1.35015956429924	0.355760109982713	3.39423146829681	-1.34737427971663	-0.144583431954834	-2.91849850926448	3.10350421756496	2.11025476255955	0.371709963568082	0.191493242654684	1.09281198558399	0.3636574205343	4.36241305730342	-1.04437637986856	-0.171096565660545
11	4.8566	-2.81282208428348	2.97617394990448	1.61411118834496	0.356774618876081	0.20645599618815	1.35015956429924	0.355760109982713	3.39423146829681	-1.34737427971663	-0.144583431954834	-2.92153302003771	3.10791169564902	2.11847576872639	0.37377960493061	0.19156067036425	1.08609123913593	0.365263247752378	4.27648361476807	-1.01661212909162	-0.171172793694887
12	4.8566	-2.81282208428348	2.97617394990448	1.61411118834496	0.356774618876081	0.20645599618815	1.35015956429924	0.355760109982713	3.39423146829681	-1.34737427971663	-0.144583431954834	-2.94927396076542	3.09769248095755	2.13791313164779	0.368880156015807	0.186350860662875	1.1185431236236	0.363484271614172	4.39625123311504	-1.00266198581105	-0.169511734977789
13	4.8566	-2.81282208428348	2.97617394990448	1.61411118834496	0.356774618876081	0.20645599618815	1.35015956429924	0.355760109982713	3.39423146829681	-1.34737427971663	-0.144583431954834	-2.92793368633811	3.12221316303437	2.14464906928358	0.373904173527509	0.193238254399476	1.09436738184904	0.362579180212304	4.51362938350686	-0.966094945910141	-0.170367797587465
14	4.8566	-2.81282208428348	2.97617394990448	1.61411118834496	0.356774618876081	0.20645599618815	1.35015956429924	0.355760109982713	3.39423146829681	-1.34737427971663	-0.144583431954834	-2.93259129170012	3.12343826716002	2.1216101925984	0.373417930354572	0.205770706372873	1.07677415322829	0.365254357984784	4.22382608141489	-0.993030871327816	-0.171209539281182
15	4.8566	-2.81282208428348	2.97617394990448	1.61411118834496	0.356774618876081	0.20645599618815	1.35015956429924	0.355760109982713	3.39423146829681	-1.34737427971663	-0.144583431954834	-2.95196414798994	3.11007040087776	2.12599473448251	0.371669805116804	0.214454462880198	1.04664039645938	0.364185624160519	4.65732724230064	-0.963575404025602	-0.172590976508999
16	4.8566	-2.81282208428348	2.97617394990448	1.61411118834496	0.356774618876081	0.20645599618815	1.35015956429924	0.355760109982713	3.39423146829681	-1.34737427971663	-0.144583431954834	-2.9433546483271	3.11787195094011	2.17432268084728	0.373731196644023	0.213463285893469	1.04485549414086	0.365384089704969	4.38963408661641	-0.985321814253667	-0.175305526940465
17	4.8566	-2.81282208428348	2.97617394990448	1.61411118834496	0.356774618876081	0.20645599618815	1.35015956429924	0.355760109982713	3.39423146829681	-1.34737427971663	-0.144583431954834	-2.95175511311507	3.11951854111793	2.13438127388613	0.373366194674578	0.205717644607534	1.10177516320381	0.366887829538051	4.52869713299498	-0.972496693020978	-0.172929288321483
18	4.8566	-2.81282208428348	2.97617394990448	1.61411118834496	0.356774618876081	0.20645599618815	1.35015956429924	0.355760109982713	3.39423146829681	-1.34737427971663	-0.144583431954834	-2.96548122013863	3.10229027290372	2.16694269293997	0.374628613070961	0.192680255252221	1.1045416859577	0.36944804591569	4.33788541270871	-0.903174012132368	-0.184660783964837
19	4.8566	-2.81282208428348	2.97617394990448	1.61411118834496	0.356774618876081	0.20645599618815	1.35015956429924	0.355760109982713	3.39423146829681	-1.34737427971663	-0.144583431954834	-2.95491482932313	3.12366543888026	2.15896322882342	0.375901163411634	0.193222330292958	1.09243729000466	0.368768798144316	4.58598507599992	-0.956049048785468	-0.177977697783514
20	4.8566	-2.81282208428348	2.97617394990448	1.61411118834496	0.356774618876081	0.20645599618815	1.35015956429924	0.355760109982713	3.39423146829681	-1.34737427971663	-0.144583431954834	-2.94773548235019	3.13346966008228	2.14698345420934	0.376553292035748	0.212507685853177	1.03943667454151	0.368401075671435	4.42771026912611	-0.988486230096904	-0.176318307040629
21	4.8566	-2.81282208428348	2.97617394990448	1.61411118834496	0.356774618876081	0.20645599618815	1.35015956429924	0.355760109982713	3.39423146829681	-1.34737427971663	-0.144583431954834	-2.9677641323292	3.12147809690496	2.14964744854826	0.376729929052784	0.191915939977991	1.09181370863366	0.365246658419895	4.56281753615505	-0.922190983253966	-0.180060975140298
22	4.8566	-2.81282208428348	2.97617394990448	1.61411118834496	0.356774618876081	0.20645599618815	1.35015956429924	0.355760109982713	3.39423146829681	-1.34737427971663	-0.144583431954834	-2.94344867339996	3.15038850450033	2.19992919858082	0.374415951575402	0.205438802380415	1.0743233570997	0.364095572424856	4.32820975933553	-0.965500586180485	-0.175966912089486
23	4.8566	-2.81282208428348	2.97617394990448	1.61411118834496	0.356774618876081	0.20645599618815	1.35015956429924	0.355760109982713	3.39423146829681	-1.34737427971663	-0.144583431954834	-2.95617773609795	3.13515239200561	2.15862436006921	0.377353195663438	0.203435035382273	1.02834748447519	0.367943886856805	4.78988246807672	-0.944345579069998	-0.176278773398162
24	4.8566	-2.81282208428348	2.97617394990448	1.61411118834496	0.356774618876081	0.20645599618815	1.35015956429924	0.355760109982713	3.39423146829681	-1.34737427971663	-0.144583431954834	-2.96429172262087	3.13491343589737	2.17992936343699	0.375943083774795	0.204522999265116	1.05596698678446	0.367160325254108	4.28671909342923	-0.924210383439856	-0.187609857024004
25	4.8566	-2.81282208428348	2.97617394990448	1.61411118834496	0.356774618876081	0.20645599618815	1.35015956429924	0.355760109982713	3.39423146829681	-1.34737427971663	-0.144583431954834	-2.96382272185035	3.15129867751059	2.15863225523152	0.378220605042778	0.198070193146091	1.06031820512797	0.365339767133606	4.72476562360895	-0.897725077077563	-0.174484534821594
26	4.8566	-2.81282208428348	2.97617394990448	1.61411118834496	0.356774618876081	0.20645599618815	1.35015956429924	0.355760109982713	3.39423146829681	-1.34737427971663	-0.144583431954834	-2.98668871080775	3.13358203623556	2.17621336574738	0.372498777751739	0.212500446852624	1.0544425861882	0.366389365686667	4.70424935979546	-0.917517347736385	-0.175687422212063
27	4.8566	-2.81282208428348	2.97617394990448	1.61411118834496	0.356774618876081	0.20645599618815	1.35015956429924	0.355760109982713	3.39423146829681	-1.34737427971663	-0.144583431954834	-2.96489222760239	3.14649779107425	2.2762712436482	0.377205371426952	0.195648236095298	1.05342346147253	0.369097378250757	4.77015109674973	-0.959182262313075	-0.175832117608171
28	4.8566	-2.81282208428348	2.97617394990448	1.61411118834496	0.356774618876081	0.20645599618815	1.35015956429924	0.355760109982713	3.39423146829681	-1.34737427971663	-0.144583431954834	-2.9957731956639	3.13040201788817	2.14693352201962	0.376218601975139	0.206109366960227	1.04575702168493	0.370017319520275	4.73907437939396	-0.928578112022621	-0.176036719185514
29	4.8566	-2.81282208428348	2.97617394990448	1.61411118834496	0.356774618876081	0.20645599618815	1.35015956429924	0.355760109982713	3.39423146829681	-1.34737427971663	-0.144583431954834	-2.98036366440752	3.14927361643268	2.20213284650327	0.372659428283479	0.212455486641787	1.04520172193136	0.36863818717686	4.77613669835787	-0.915131857716669	-0.177575951003335
30	4.8566	-2.81282208428348	2.97617394990448	1.61411118834496	0.356774618876081	0.20645599618815	1.35015956429924	0.355760109982713	3.39423146829681	-1.34737427971663	-0.144583431954834	-2.97793778667407	3.14274816815635	2.28289952685633	0.377487488793689	0.199050276344829	1.01580943069215	0.368991262728618	4.71607340848595	-0.931572554981087	-0.178225260922795
31	4.8566	-2.81282208428348	2.97617394990448	1.61411118834496	0.356774618876081	0.20645599618815	1.35015956429924	0.355760109982713	3.39423146829681	-1.34737427971663	-0.144583431954834	-2.97330261838567	3.16458689993099	2.22397300657727	0.375019010368982	0.209455639889327	1.03856971109984	0.365892656094861	4.70401596315375	-0.894220539009129	-0.180158007573909
32	4.8566	-2.81282208428348	2.97617394990448	1.61411118834496	0.356774618876081	0.20645599618815	1.35015956429924	0.355760109982713	3.39423146829681	-1.34737427971663	-0.144583431954834	-2.98060853538285	3.14678173347561	2.23617128943518	0.379217829388203	0.208631419187755	1.02394357175744	0.369022575814387	4.63920224015114	-0.93042852204295	-0.177642119465357
33	4.8566	-2.81282208428348	2.97617394990448	1.61411118834496	0.356774618876081	0.20645599618815	1.35015956429924	0.355760109982713	3.39423146829681	-1.34737427971663	-0.144583431954834	-2.97342641173371	3.15770834928846	2.21543758029312	0.376366707663907	0.201934472504855	1.03355736401377	0.367333095074271	4.52582206417074	-0.925846383319851	-0.177472680115968
34	4.8566	-2.81282208428348	2.97617394990448	1.61411118834496	0.356774618876081	0.20645599618815	1.35015956429924	0.355760109982713	3.39423146829681	-1.34737427971663	-0.144583431954834	-2.9725251593706	3.16399241008673	2.22065831639717	0.379430648401093	0.204060306996465	1.05100951836528	0.371486938896124	4.59907231229202	-0.960723004811859	-0.170723896020763
35	4.8566	-2.81282208428348	2.97617394990448	1.61411118834496	0.356774618876081	0.20645599618815	1.35015956429924	0.355760109982713	3.39423146829681	-1.34737427971663	-0.144583431954834	-2.96609075748155	3.17669990254807	2.25974419814264	0.377845303511725	0.207609410096827	1.05535123978053	0.366057142127404	4.66376156754035	-0.913045886150309	-0.178549695738002
36	4.8566	-2.81282208428348	2.97617394990448	1.61411118834496	0.356774618876081	0.20645599618815	1.35015956429924	0.355760109982713	3.39423146829681	-1.34737427971663	-0.144583431954834	-2.98571579352791	3.16095695052197	2.23070256322618	0.378996438888338	0.206660060697224	1.03109821865095	0.367127283842055	4.93201057224982	-0.906526283816957	-0.176582427637855
37	4.8566	-2.81282208428348	2.97617394990448	1.61411118834496	0.356774618876081	0.20645599618815	1.35015956429924	0.355760109982713	3.39423146829681	-1.34737427971663	-0.144583431954834	-2.98555065887969	3.15823505309665	2.2403399568725	0.379250782530869	0.20137135404606	1.06769765263891	0.368672264253052	4.64066682961287	-0.912148456034051	-0.180781329743017
38	4.8566	-2.81282208428348	2.97617394990448	1.61411118834496	0.356774618876081	0.20645599618815	1.35015956429924	0.355760109982713	3.39423146829681	-1.34737427971663	-0.144583431954834	-2.98149313170784	3.15953947345099	2.2471024029358	0.381137410776849	0.204576147798714	1.02424722301336	0.369523988869945	4.75360663163997	-0.880297127590984	-0.179213423713645
39	4.8566	-2.81282208428348	2.97617394990448	1.61411118834496	0.356774618876081	0.20645599618815	1.35015956429924	0.355760109982713	3.39423146829681	-1.34737427971663	-0.144583431954834	-2.97485076941894	3.1774413565517	2.37895821611135	0.379263016044885	0.210258803834455	1.06407767349573	0.366620981885684	5.01437410623635	-0.82045004246701	-0.177150549054699
40	4.8566	-2.81282208428348	2.97617394990448	1.61411118834496	0.356774618876081	0.20645599618815	1.35015956429924	0.355760109982713	3.39423146829681	-1.34737427971663	-0.144583431954834	-2.98205303758483	3.17277738383037	2.31739887437092	0.381041285558863	0.217933716308911	1.00420819269755	0.366614204952274	5.11651038068703	-0.873741476848586	-0.177893608498834
41	4.8566	-2.81282208428348	2.97617394990448	1.61411118834496	0.356774618876081	0.20645599618815	1.35015956429924	0.355760109982713	3.39423146829681	-1.34737427971663	-0.144583431954834	-2.97774679033025	3.18137861845361	2.30318493899599	0.380863391078815	0.206941740114793	1.02949532441461	0.367908226241905	4.80736441811394	-0.900952524279572	-0.178405222857828
42	4.8566	-2.81282208428348	2.97617394990448	1.61411118834496	0.356774618876081	0.20645599618815	1.35015956429924	0.355760109982713	3.39423146829681	-1.34737427971663	-0.144583431954834	-3.00110497937885	3.15982830370218	2.28515868684122	0.375537601768884	0.208463546045715	1.01235709577487	0.368776058616496	4.89403819825125	-0.905234191448611	-0.176970222532599
43	4.8566	-2.81282208428348	2.97617394990448	1.61411118834496	0.356774618876081	0.20645599618815	1.35015956429924	0.355760109982713	3.39423146829681	-1.34737427971663	-0.144583431954834	-2.9815725620839	3.17977084804494	2.37090782542181	0.377958267735946	0.21428327235233	1.00971280348003	0.367809210483405	4.80900536774121	-0.855068152120955	-0.183052604142156
44	4.8566	-2.81282208428348	2.97617394990448	1.61411118834496	0.356774618876081	0.20645599618815	1.35015956429924	0.355760109982713	3.39423146829681	-1.34737427971663	-0.144583431954834	-2.99719367512555	3.16027786689122	2.35628457765508	0.378477923262198	0.207190625531885	1.0170251895067	0.371720515276212	4.56857510578366	-0.883576767522816	-0.185194218579063
45	4.8566	-2.81282208428348	2.97617394990448	1.61411118834496	0.356774618876081	0.20645599618815	1.35015956429924	0.355760109982713	3.39423146829681	-1.34737427971663	-0.144583431954834	-2.98722157550455	3.17589035854473	2.372374931348	0.378250183710389	0.213977422977556	0.99704479997829	0.37054813343391	4.80808280152918	-0.891097205554666	-0.179980667465197
1	5.8973	-2.95680012036576	3.05484147375869	0.376399459265832	1.84310630795411	1.74178831283747	0.129100000432537	3.977461198075	0.391940098297741	-0.167422185761354	-1.32698876941218	-2.99366723044598	3.07420156295811	0.380108650774709	1.94136585423005	1.57926170905853	0.14914634586551	4.11977304813487	0.399405058505763	-0.17030451965093	-1.32101292678023
2	5.8973	-2.95680012036576	3.05484147375869	0.376399459265832	1.84310630795411	1.74178831283747	0.129100000432537	3.977461198075	0.391940098297741	-0.167422185761354	-1.32698876941218	-3.00569861700273	3.10067944459444	0.386120283690818	1.96728555236382	1.54706374129758	0.145083789320613	4.79965231372099	0.386422782870884	-0.187895377074883	-1.14718510227343
3	5.8973	-2.95680012036576	3.05484147375869	0.376399459265832	1.84310630795411	1.74178831283747	0.129100000432537	3.977461198075	0.391940098297741	-0.167422185761354	-1.32698876941218	-3.02494156251699	3.11515802260695	0.383965791032547	2.07548153261455	1.54011986281848	0.150399133241571	4.53821085641029	0.394287786278626	-0.17896924137309	-1.20313936383968
4	5.8973	-2.95680012036576	3.05484147375869	0.376399459265832	1.84310630795411	1.74178831283747	0.129100000432537	3.977461198075	0.391940098297741	-0.167422185761354	-1.32698876941218	-3.03769795763137	3.12195469264852	0.384694768247955	2.13184442648923	1.4865915238984	0.16439575977102	4.79691407680437	0.394363904498126	-0.183120148047405	-1.20686117517475
5	5.8973	-2.95680012036576	3.05484147375869	0.376399459265832	1.84310630795411	1.74178831283747	0.129100000432537	3.977461198075	0.391940098297741	-0.167422185761354	-1.32698876941218	-3.05942650431833	3.12262216528155	0.385447244497085	2.14359869787681	1.47227243923121	0.157155599683661	4.85623873650134	0.391143734580332	-0.179609996574292	-1.1732056623539
6	5.8973	-2.95680012036576	3.05484147375869	0.376399459265832	1.84310630795411	1.74178831283747	0.129100000432537	3.977461198075	0.391940098297741	-0.167422185761354	-1.32698876941218	-3.07323917544283	3.11955049039216	0.387237340394841	2.15437431024198	1.45936472700137	0.155913380907691	4.43276692471301	0.392225785123452	-0.191068987885961	-1.15540309388786
7	5.8973	-2.95680012036576	3.05484147375869	0.376399459265832	1.84310630795411	1.74178831283747	0.129100000432537	3.977461198075	0.391940098297741	-0.167422185761354	-1.32698876941218	-3.05681193811657	3.13519464174089	0.391274250034484	2.26444981787003	1.44983061042978	0.148913544988154	5.08532839679546	0.397118390599469	-0.18603556624015	-1.14083583159524
8	5.8973	-2.95680012036576	3.05484147375869	0.376399459265832	1.84310630795411	1.74178831283747	0.129100000432537	3.977461198075	0.391940098297741	-0.167422185761354	-1.32698876941218	-3.23867046639164	2.97125529040735	0.400557560871698	2.461032148209	1.32134784739056	0.174436207977412	4.17301278575697	0.383489143943079	-0.192190218953616	-1.29823935578118
9	5.8973	-2.95680012036576	3.05484147375869	0.376399459265832	1.84310630795411	1.74178831283747	0.129100000432537	3.977461198075	0.391940098297741	-0.167422185761354	-1.32698876941218	-3.0895030566479	3.13156975264824	0.385913044602727	2.31270760164053	1.40315630049373	0.172237629177681	4.89017278547877	0.390273719394617	-0.194070529128476	-1.12783042602144
10	5.8973	-2.95680012036576	3.05484147375869	0.376399459265832	1.84310630795411	1.74178831283747	0.129100000432537	3.977461198075	0.391940098297741	-0.167422185761354	-1.32698876941218	-3.25465205555721	2.9790691316334	0.403216705104774	2.47039140069183	1.36360321342834	0.182995729807087	4.80182197191997	0.375493849867928	-0.196110000903474	-1.16055661270727
11	5.8973	-2.95680012036576	3.05484147375869	0.376399459265832	1.84310630795411	1.74178831283747	0.129100000432537	3.977461198075	0.391940098297741	-0.167422185761354	-1.32698876941218	-3.08976027385882	3.14137222813862	0.392866402240512	2.27215244923282	1.39556219083138	0.162818875730768	4.98173786101083	0.399942123974589	-0.180121791991507	-1.18007968328571
[truncated: 3,867 more rows]
